# Supplementary material for: Blood-Based Proteomic Profiling Identifies Potential Biomarker Candidates and Pathogenic Pathways in Dementia
Source: Int J Mol Sci. 2023 May 1;24(9):8117. doi: 10.3390/ijms24098117 (PMC10179172; doi:10.3390/ijms24098117)
Supplement: Supplementary file 1 [file ijms-24-08117-s001.zip]

Archive with 2 entries (2 files):
- Supplementary figures.pdf
- Supplementary tables-Dementia Olink-HE .xlsx
