# Supplementary material for: Blood-Based Proteomic Profiling Identifies Potential Biomarker Candidates and Pathogenic Pathways in Dementia
Source: Int J Mol Sci. 2023 May 1;24(9):8117. doi: 10.3390/ijms24098117 (PMC10179172; doi:10.3390/ijms24098117)
Supplement: Supplementary file 1 [file ijms-24-08117-s001.zip › Supplementary tables-Dementia Olink-HE .xlsx]

## Sheet: Table S1  DEP dementia vs contr
Adjusted for age gender DM		Adjusted for age, gender, and diabetes
rownames(allresults)	Panel	Uniprot ID	logFC	FC	AveExpr	P.Value	adj.P.Val	diffexpressed	Function (String, and Gene card)
WNT9A	Olink Target 96 Cell Regulation(v.3702)	O14904	0.43161	1.34874	2.57905	7.89749e-05	0.0860826	UP	Probable developmental protein
NEFL	Olink Target 96 Neuro Exploratory(v.3911)	P07196	0.83867	1.7884	4.48393	0.000242543	0.093808	UP	maintenance of neuronal caliber
IGFBP2	Olink Target 96 Cardiovascular III(v.6112)	P18065	0.679868	1.60199	7.80737	0.000315666	0.093808	UP	Inhibits IGF-mediated growth and developmental rates
KLK4	Olink Target 96 Oncology III(v.4001)	Q9Y5K2	0.89956	1.8655	4.49324	0.00034425	0.093808	UP	development
BCL2L11	Olink Target 96 Cell Regulation(v.3702)	O43521-2	0.406985	1.32591	2.93933	0.00101139	0.220482	UP	apoptosis,Plays a neuroprotective function, anti-inflammatory and immunosuppressive effects
VIM	Olink Target 96 Oncology II(v.7004)	P08670	1.15005	2.21922	4.50801	0.00136467	0.247916	UP	class-III intermediate filaments
CPM	Olink Target 96 Neurology(v.8012)	P14384	-0.239263	0.847178	6.86284	0.00251897	0.392239	DOWN	control of peptide hormone and growth factor activity
FKBP7	Olink Target 96 Neuro Exploratory(v.3911)	Q9Y680	0.33919	1.26505	0.192658	0.00305025	0.415597	UP	accelerate the folding of proteins during protein synthesis
ST3GAL1	Olink Target 96 Organ Damage(v.3311)	Q11201	0.428578	1.34591	4.50149	0.00411063	0.497843	UP	involved in terminal sialylation of glycoproteins and glycolipids, immune response
CGB3	Olink Target 96 Oncology III(v.4001)	P0DN86	0.641175	1.5596	4.01144	0.00524419	0.571617	UP	Belongs to the glycoprotein hormones subunit alpha family
ENPP7	Olink Target 96 Metabolism(v.3403)	Q6UWV6	-0.682002	0.6233	3.45743	0.00586277	0.580948	DOWN	pyrophosphatase/phosphodiesterase
MATN3	Olink Target 96 Neurology(v.8012)	O15232	0.35564	1.27955	8.61321	0.0068594	0.623062	UP	extracellular matrix
VPS37A	Olink Target 96 Oncology III(v.4001)	Q8NEZ2	0.741115	1.67147	-0.134662	0.00856514	0.718154	UP	cell growth and differentiation
FCGR2A	Olink Target 96 Cardiometabolic(v.3603)	P12318	-0.585779	0.666289	3.10376	0.00966139	0.752208	DOWN	immune marker
PPP3R1	Olink Target 96 Neuro Exploratory(v.3911)	P63098	0.318026	1.24662	2.84552	0.0109072	0.7601	UP	calmodulin stimulated protein phosphatase
IL17RB	Olink Target 96 Cell Regulation(v.3702)	Q9NRM6	0.404433	1.32357	5.00581	0.0111574	0.7601	UP	Receptor for the proinflammatory cytokines IL17B and IL17E
GP1BA	Olink Target 96 Cardiometabolic(v.3603)	P07359	0.343224	1.26859	5.00915	0.0152447	0.770772	UP	Platelet glycoprotein participates in the formation of platelet plugs
PON3	Olink Target 96 Cardiovascular III(v.6112)	Q15166	0.455203	1.37098	5.63359	0.0161197	0.770772	UP	low activity towards the organophosphate paraxon and aromatic carboxylic acid esters.
NTproBNP	Olink Target 96 Cardiovascular III(v.6112)	NA	1.12212	2.17666	4.73828	0.0173428	0.770772	UP	plays a key role in mediating cardio-renal homeostasis
BNP	Olink Target 96 Cardiovascular II(v.5004)	P16860	1.01588	2.02213	1.90694	0.0179499	0.770772	UP	cardiovascular homeostasis
IL17D	Olink Target 96 Cardiovascular II(v.5004)	Q8TAD2	0.349086	1.27375	2.68942	0.0197246	0.770772	UP	Induces expression of IL6, CXCL8/IL8, and CSF2/GM-CSF
MMP3	Olink Target 96 Cardiovascular III(v.6112)	P08254	-0.39689	0.759494	7.22614	0.0197955	0.770772	DOWN	matrix metalloproteinase
CD63	Olink Target 96 Neuro Exploratory(v.3911)	P08962	0.44398	1.36035	6.61228	0.0204011	0.770772	UP	check again-plays a role in the activation of cellular signaling cascades
TIMP4	Olink Target 96 Cardiovascular III(v.6112)	Q99727	0.321756	1.24985	3.25947	0.0215874	0.770772	UP	matrix metalloproteinase
SCAMP3	Olink Target 96 Oncology II(v.7004)	O14828	0.944874	1.92502	6.18246	0.0215971	0.770772	UP	Functions in post-Golgi recycling pathways. Acts as a recycling carrier to the cell surfac
MMP12	Olink Target 96 Cardiovascular II(v.5004)	P39900	0.421472	1.33929	7.33183	0.0216473	0.770772	UP	matrix metalloproteinase, tissue injury and remodeling,tissue injury and remodeling.
ERBB2	Olink Target 96 Oncology II(v.7004)	P04626	-0.198409	0.871511	6.07725	0.0224277	0.770772	DOWN	tyrosine-protein kinase, Essential component of a neuregulin-receptor complex,
AGRP	Olink Target 96 Cardiovascular II(v.5004)	O00253	0.467782	1.38298	3.88935	0.0230309	0.770772	UP	weight homeostasis
TNFRSF14	Olink Target 96 Cardiovascular III(v.6112)	Q92956	0.305876	1.23617	4.6392	0.0230686	0.770772	UP	immune-Involved in lymphocyte activation
IL1B	Olink Target 96 Oncology III(v.4001)	P01584	0.374353	1.29626	0.228813	0.0240503	0.770772	UP	Potent proinflammatory cytokine.
HAGH	Olink Target 96 Neurology(v.8012)	Q16775	0.549631	1.46371	2.63211	0.0245808	0.770772	UP	Hydroxyacylglutathione hydrolase
MCFD2	Olink Target 96 Metabolism(v.3403)	Q8NI22	0.287059	1.22015	3.08357	0.025927	0.770772	UP	secretion of coagulation factors;
CTSH	Olink Target 96 Metabolism(v.3403)	P09668	0.436558	1.35337	-0.237175	0.0286432	0.770772	UP	degradation of proteins
SCARF1	Olink Target 96 Development(v.3511)	Q14162	0.325287	1.25291	7.20523	0.0321752	0.770772	UP	Mediates the binding and degradation of acetylated low density lipoprotein (Ac-LDL)
PRCP	Olink Target 96 Cardiometabolic(v.3603)	P42785	-0.198482	0.871467	1.10393	0.0334123	0.770772	DOWN	linked to proline in peptides such as angiotensin II, III
CES2	Olink Target 96 Organ Damage(v.3311)	O00748	-0.358017	0.780236	0.898601	0.0334416	0.770772	DOWN	detoxification of xenobiotics and in the activation of ester and amide prodrugs
MFAP5	Olink Target 96 Cardiometabolic(v.3603)	Q13361	-0.287504	0.819318	1.19443	0.0338778	0.770772	DOWN	hematopoiesis.
PRELP	Olink Target 96 Cardiovascular II(v.5004)	P51888	0.1464	1.1068	7.53648	0.0343312	0.770772		anchor basement membranes to the underlying connective tissue;
IL17C	Olink Target 96 Inflammation(v.3022)	Q9P0M4	0.515913	1.4299	2.66565	0.0355054	0.770772	UP	innate immunity of the epithelium
LYN	Olink Target 96 Oncology II(v.7004)	P07948	0.628451	1.5459	4.27459	0.0356585	0.770772	UP	regulation of innate and adaptive immune responses, hematopoiesis, responses to growth factors and cytokines, integrin signaling
PRDX6	Olink Target 96 Cell Regulation(v.3702)	P30041	0.372768	1.29483	2.50396	0.036073	0.770772	UP	oxidative stress resistance
SPINT2	Olink Target 96 Development(v.3511)	O43291	0.238558	1.17981	2.3151	0.0367066	0.770772	UP	acetylneuraminate-beta-galactosamide
PPIB	Olink Target 96 Development(v.3511)	P23284	0.564909	1.47929	3.02057	0.0382211	0.770772	UP	folding of proteins.
ESAM	Olink Target 96 Development(v.3511)	Q96AP7	0.287918	1.22088	3.63744	0.0382223	0.770772	UP	Endothelial cell-selective adhesion molecule
FAM3B	Olink Target 96 Immune Response(v.3202)	P58499	-0.348686	0.785299	4.69934	0.0386567	0.770772	DOWN	apoptosis
TNXB	Olink Target 96 Cardiometabolic(v.3603)	P22105	-0.19518	0.873464	1.07397	0.0394467	0.770772	DOWN	extracellular matrix
NELL1	Olink Target 96 Oncology III(v.4001)	Q92832	-0.361665	0.778266	7.81713	0.039912	0.770772	DOWN	control of cell growth and differentiation
PTPRF	Olink Target 96 Development(v.3511)	P10586	0.246207	1.18608	3.41835	0.0410084	0.770772	UP	Possible cell adhesion receptor.
GDF8	Olink Target 96 Neurology(v.8012)	O14793	-0.392786	0.761658	3.67361	0.0415554	0.770772	DOWN	MSTN - Growth/differentiation factor
TNFRSF13B	Olink Target 96 Cardiovascular II(v.5004)	O14836	0.384691	1.30558	8.40797	0.0416044	0.770772	UP	immune- Involved in the stimulation of B- and T- cell function and the regulation of humoral immunity
METAP1D	Olink Target 96 Cell Regulation(v.3702)	Q6UB28	0.763115	1.69715	4.38235	0.0418207	0.770772	UP	May play a role in colon tumorigenesis; Belongs to the peptidase M24A family.
HS3ST3B1	Olink Target 96 Cell Regulation(v.3702)	Q9Y662	0.243228	1.18364	1.86747	0.0419752	0.770772	UP	Catalyzes the O-sulfation of glucosamine
EFEMP1	Olink Target 96 Cardiometabolic(v.3603)	Q12805	0.28177	1.21569	5.3826	0.0438013	0.770772	UP	extracellular matrix protein, cell adhesion and migration
ACAN	Olink Target 96 Development(v.3511)	P16112	0.222632	1.16686	1.97479	0.0441346	0.770772	UP	proteoglycan a major component of extracellular matrix
AMBP	Olink Target 96 Cardiovascular II(v.5004)	P02760	0.160457	1.11764	7.64701	0.0446584	0.770772	UP	Inter-alpha-trypsin inhibitor inhibits trypsin, plasmin, and lysosomal granulocytic elastase
CGA	Olink Target 96 Development(v.3511)	P01215	0.526312	1.44024	3.84057	0.045242	0.770772	UP	Shared alpha chain of the active heterodimeric glycoprotein hormones
WFIKKN1	Olink Target 96 Neurology(v.8012)	Q96NZ8	-0.28416	0.82122	3.14223	0.047287	0.770772	DOWN	Protease-inhibitor
PGF	Olink Target 96 Organ Damage(v.3311)	P49763	0.259921	1.19741	7.66865	0.0482169	0.770772	UP	angiogenesis and endothelial cell growth, stimulating their proliferation and migration.
CHIT1	Olink Target 96 Cardiovascular III(v.6112)	Q13231	1.06613	2.09381	4.42582	0.0487259	0.770772	UP	immune marker
TNC	Olink Target 96 Cardiometabolic(v.3603)	P24821	0.333704	1.26024	3.41583	0.0493545	0.770772	UP	Extracellular matrix protein implicated in guidance of migrating neurons as well as axons during development, synaptic plasticity as well as neuronal regeneration

## Sheet: Table S2 DEPs dementia vs MCI
Adjusted for age, gender, and diabetes
Assay	Uniprot ID		Panel		logFC	FC	AveExpr	P.Value	adj.P.Val	diffexpressed	Function (String, and Gene card)
NEFL	P07196		Olink Target 96 Oncology II(v.7004)		0.717291	1.64409	4.48393	0.000307356	0.17716	UP	maintenance of neuronal caliber
FKBP7	Q9Y680		Olink Target 96 Cardiovascular II(v.5004)		0.361565	1.28482	0.192658	0.000325065	0.17716	UP	ccelerate the folding of proteins during protein synthesis
MATN3	O15232		Olink Target 96 Neuro Exploratory(v.3911)		0.398385	1.31803	8.61321	0.000573185	0.192126	UP	extracellular matrix
WNT9A	O14904		Olink Target 96 Cardiovascular III(v.6112)		0.314823	1.24386	2.57905	0.000837696	0.192126	UP	Probable developmental protein
PPP3R1	P63098		Olink Target 96 Neuro Exploratory(v.3911)		0.365399	1.28824	2.84552	0.000881311	0.192126	UP	calmodulin stimulated protein phosphatase
VPS37A	Q8NEZ2		Olink Target 96 Immune Response(v.3202)		0.79952	1.74052	-0.134662	0.00122753	0.207313	UP	cell growth and differentiation
IGFBP-2	P18065		Olink Target 96 Cardiometabolic(v.3603)		0.524198	1.43813	7.80737	0.00133137	0.207313	UP	Inhibits IGF-mediated growth and developmental rates
METAP1D	Q6UB28		Olink Target 96 Neurology(v.8012)		1.01569	2.02187	4.38235	0.00210175	0.286364	UP	May play a role in colon tumorigenesis; Belongs to the peptidase M24A family.
VIM	P08670		Olink Target 96 Cardiovascular II(v.5004)		0.938219	1.91616	4.50801	0.00262522	0.293458	UP	class-III intermediate filaments
KLK4	Q9Y5K2		Olink Target 96 Cardiovascular III(v.6112)		0.637121	1.55522	4.49324	0.00329159	0.293458	UP	development
ZBTB16	Q05516		Olink Target 96 Oncology III(v.4001)		0.785572	1.72378	2.61768	0.00347567	0.293458	UP	May play a role in myeloid maturation and in the development and/or maintenance of other differentiated tissues.
CD63	P08962		Olink Target 96 Oncology II(v.7004)		0.476303	1.39117	6.61228	0.00450189	0.293458	UP	check again-plays a role in the activation of cellular signaling cascades
PTPRJ	Q12913		Olink Target 96 Organ Damage(v.3311)		0.548125	1.46218	2.00586	0.00453029	0.293458	UP	Plays a role in cell adhesion, migration, proliferation and differentiation. Involved in vascular development. Regulator of macrophage adhesion and spreading. Positively affects cell-matrix adhesion
BCR	P11274		Olink Target 96 Cell Regulation(v.3702)		0.889648	1.85272	3.19667	0.00532265	0.293458	UP	GTPase-activating protein for RAC1 and CDC42.
ARHGEF12	Q9NZN5		Olink Target 96 Oncology III(v.4001)		0.983305	1.97699	4.63935	0.00587503	0.293458	UP	May play a role in the regulation of RhoA GTPase
TOP2B	Q02880		Olink Target 96 Cardiovascular III(v.6112)		0.602507	1.51835	3.12677	0.00594035	0.293458	UP	Control of topological states of DNA by transient breakage and subsequent rejoining of DNA strands
TDRKH	Q9Y2W6		Olink Target 96 Neuro Exploratory(v.3911)		0.868898	1.82627	3.73691	0.00600023	0.293458	UP	Participates in the primary piRNA biogenesis pathway and is required during spermatogenesis to repress transposable elements and prevent their mobilization
CGB3	P0DN86		Olink Target 96 Organ Damage(v.3311)		0.547957	1.46201	4.01144	0.00610506	0.293458	UP	Belongs to the glycoprotein hormones subunit alpha family
NFATC1	O95644		Olink Target 96 Oncology III(v.4001)		0.764131	1.69835	1.7517	0.00630729	0.293458	UP	Plays a role in the inducible expression of cytokine genes in T-cells,
CASP-8	Q14790		Olink Target 96 Organ Damage(v.3311)		0.343712	1.26902	1.30762	0.00649846	0.293458	UP	cell death
BCL2L11	O43521-2		Olink Target 96 Neurology(v.8012)		0.288008	1.22095	2.93933	0.00707775	0.293458	UP	apoptosis,Plays a neuroprotective function, anti-inflammatory and immunosuppressive effects
RRM2B	Q7LG56		Olink Target 96 Oncology III(v.4001)		0.357754	1.28143	2.10164	0.00720172	0.293458	UP	Plays a pivotal role in cell survival
LAT2	Q9GZY6		Olink Target 96 Cardiometabolic(v.3603)		0.780627	1.71788	5.78624	0.00733529	0.293458	UP	Immune-Involved in FCER1 (high affinity immunoglobulin epsilon receptor)-mediated signaling in mast cells
SORT1	Q99523		Olink Target 96 Immune Response(v.3202)		0.22803	1.17123	8.02845	0.00819932	0.293458	UP	Promotes neuronal apoptosis by mediating endocytosis of the proapoptotic precursor forms of BDNF (proBDNF) and NGFB (proNGFB). Also acts as a receptor for neurotensin
BNP	P16860		Olink Target 96 Neurology(v.8012)		0.97994	1.97238	1.90694	0.00891818	0.293458	UP	cardiovascular homeostasis
STX16	O14662		Olink Target 96 Cardiometabolic(v.3603)		0.568282	1.48276	2.13586	0.00932298	0.293458	UP	SNARE involved in vesicular transport from the late endosomes to the trans-Golgi network
SCAMP3	O14828		Olink Target 96 Cardiometabolic(v.3603)		0.929047	1.90402	6.18246	0.00969133	0.293458	UP	Functions in post-Golgi recycling pathways. Acts as a recycling carrier to the cell surfac
GH	P01241		Olink Target 96 Neurology(v.8012)		1.10511	2.15115	6.59564	0.00992754	0.293458	UP	May play an important role in the bioavailability of dietary pteroylpolyglutamates and in the metabolism of pteroylpolyglutamates
CD40-L	P29965		Olink Target 96 Neuro Exploratory(v.3911)		0.754693	1.68727	4.78096	0.0103282	0.293458	UP	Costimulates T-cell proliferation and cytokine productio
MCFD2	Q8NI22		Olink Target 96 Oncology II(v.7004)		0.284724	1.21818	3.08357	0.011419	0.293458	UP	secretion of coagulation factors;
TMSB10	P63313		Olink Target 96 Cell Regulation(v.3702)		0.554068	1.46822	2.975	0.0114339	0.293458	UP	Plays an important role in the organization of the cytoskeleton
FADD	Q13158		Olink Target 96 Development(v.3511)		0.347979	1.27278	1.53264	0.011564	0.293458	UP	Apoptotic adaptor molecule, Involved in interferon-mediated antiviral immune response
KYAT1	Q16773		Olink Target 96 Cardiovascular III(v.6112)		0.432006	1.34911	5.95975	0.0120326	0.293458	UP
AKT1S1	Q96B36		Olink Target 96 Neuro Exploratory(v.3911)		0.560732	1.47502	3.44718	0.0124216	0.293458	UP	regulates cell growth and survival in response to nutrient and hormonal signals
PRTFDC1	Q9NRG1		Olink Target 96 Neuro Exploratory(v.3911)		0.890008	1.85319	3.66578	0.0125822	0.293458	UP
RSPO1	Q2MKA7		Olink Target 96 Cardiovascular II(v.5004)		0.249273	1.18861	2.51062	0.0127751	0.293458	UP	Plays a pivotal role in cell survival
NT-proBNP	NA		Olink Target 96 Cell Regulation(v.3702)		1.02252	2.03147	4.73828	0.0128605	0.293458	UP	plays a key role in mediating cardio-renal homeostasis
TACC3	Q9Y6A5		Olink Target 96 Oncology III(v.4001)		0.751027	1.68299	2.0484	0.0134138	0.293458	UP	Plays a role in the microtubule-dependent coupling of the nucleus and the centrosome
ST3GAL1	Q11201		Olink Target 96 Neuro Exploratory(v.3911)		0.318588	1.24711	4.50149	0.0138187	0.293458	UP	involved in terminal sialylation of glycoproteins and glycolipids, immune response
INPPL1	O15357		Olink Target 96 Inflammation(v.3022)		0.861838	1.81735	5.47741	0.014683	0.293458	UP	Plays a central role in regulation of PI3K-dependent insulin signaling
LRMP	Q12912		Olink Target 96 Inflammation(v.3022)		0.658001	1.57789	4.17476	0.0150129	0.293458	UP	immune-Plays a role in the delivery of peptides to major histocompatibility complex (MHC) class I molecules
FOXO1	Q12778		Olink Target 96 Neuro Exploratory(v.3911)		0.669657	1.5907	3.5051	0.0154483	0.293458	UP	Transcription factor that is the main target of insulin signaling and regulates metabolic homeostasis in response to oxidative stress
PGF	P49763		Olink Target 96 Cell Regulation(v.3702)		0.278329	1.21279	7.66865	0.0155442	0.293458	UP	angiogenesis and endothelial cell growth, stimulating their proliferation and migration.
Gal-9	O00182		Olink Target 96 Oncology II(v.7004)		0.277318	1.21194	7.94256	0.0155639	0.293458	UP
STX8	Q9UNK0		Olink Target 96 Cell Regulation(v.3702)		0.592917	1.50829	3.4335	0.0155879	0.293458	UP	Vesicle trafficking protein that functions in the early secretory pathway,
YES1	P07947		Olink Target 96 Organ Damage(v.3311)		0.868714	1.82603	6.47192	0.0161665	0.293458	UP	Non-receptor protein tyrosine kinase that is involved in the regulation of cell growth and survival, apoptosis, cell-cell adhesion, cytoskeleton remodeling, and differentiation.
INPP1	P49441		Olink Target 96 Cardiovascular II(v.5004)		0.335688	1.26198	2.1888	0.016333	0.293458	UP
PTPN1	P18031		Olink Target 96 Cell Regulation(v.3702)		0.73941	1.66949	5.41146	0.0163409	0.293458	UP	acts as a regulator of endoplasmic reticulum unfolded protein response.
STAMBP	O95630		Olink Target 96 Neurology(v.8012)		0.658521	1.57846	4.91897	0.0167466	0.293458	UP	Plays a role in signal transduction for cell growth and MYC induction mediated by IL-2 and GM-CSF.
PRKRA	O75569		Olink Target 96 Cardiometabolic(v.3603)		0.359431	1.28292	1.97245	0.0169262	0.293458	UP	induction of apoptosis
ITGB5	P18084		Olink Target 96 Neuro Exploratory(v.3911)		0.265197	1.2018	8.50657	0.0172981	0.293458	UP
NT5C3A	Q9H0P0		Olink Target 96 Immune Response(v.3202)		0.762546	1.69648	1.78056	0.0174923	0.293458	UP
NEMO	Q9Y6K9		Olink Target 96 Neurology(v.8012)		0.711375	1.63736	5.78182	0.0180023	0.293458	UP	Regulatory subunit of the IKK core complex which phosphorylates inhibitors of NF-kappa-B
MMP12	P39900		Olink Target 96 Metabolism(v.3403)		0.378034	1.29957	7.33183	0.0180603	0.293458	UP	matrix metalloproteinase, tissue injury and remodeling,tissue injury and remodeling.
NOS3	P29474		Olink Target 96 Neurology(v.8012)		0.311738	1.2412	3.63953	0.0183898	0.293458	UP	implicated in vascular smooth muscle
TNFRSF11A	Q9Y6Q6		Olink Target 96 Oncology II(v.7004)		0.366191	1.28895	5.73092	0.01856	0.293458	UP	Involved in the regulation of interactions between T-cells and dendritic cells
TXLNA	P40222		Olink Target 96 Cardiovascular III(v.6112)		0.747195	1.67853	6.5014	0.0186781	0.293458	UP	May be involved in intracellular vesicle traffic and potentially in calcium-dependent exocytosis in neuroendocrine cells
KIRREL2	Q6UWL6		Olink Target 96 Immune Response(v.3202)		0.276055	1.21088	1.81495	0.0187169	0.293458	UP	adhesion
AIFM1	O95831		Olink Target 96 Organ Damage(v.3311)		0.756832	1.68978	2.63943	0.0187208	0.293458	UP	apoptosis
CLSPN	Q9HAW4		Olink Target 96 Immune Response(v.3202)		0.184709	1.13659	0.517055	0.0187321	0.293458	UP	role for this protein as a sensor which monitors the integrity of DNA replication forks
STX6	O43752		Olink Target 96 Cardiovascular II(v.5004)		0.527666	1.4416	1.8113	0.0191377	0.293458	UP	Involved in intracellular vesicle trafficking
PPIB	P23284		Olink Target 96 Cell Regulation(v.3702)		0.554744	1.46891	3.02057	0.0197073	0.293458	UP	folding of proteins.
IL-17C	Q9P0M4		Olink Target 96 Cardiovascular III(v.6112)		0.498364	1.41261	2.66565	0.01992	0.293458	UP	innate immunity of the epithelium
DECR1	Q16698		Olink Target 96 Immune Response(v.3202)		0.846971	1.79872	6.58149	0.0199302	0.293458	UP	participates in the metabolism of unsaturated fatty enoyl-CoA esters
CETN2	P41208		Olink Target 96 Neuro Exploratory(v.3911)		0.542823	1.45682	1.34926	0.0199635	0.293458	UP	Plays a fundamental role in microtubule organizing center structure and function
ERBB2IP	Q96RT1		Olink Target 96 Organ Damage(v.3311)		0.705687	1.63092	4.25862	0.0199808	0.293458	UP	Inhibits NOD2-dependent NF-kappa-B signaling and proinflammatory cytokine secretion
GPNMB	Q14956		Olink Target 96 Cardiovascular II(v.5004)		0.143927	1.10491	7.16701	0.0204139	0.293458
VPS53	Q5VIR6		Olink Target 96 Immune Response(v.3202)		0.580346	1.49521	0.243517	0.0206039	0.293458	UP	Acts as component of the GARP complex that is involved in retrograde transport from early and late endosomes to the trans-Golgi network
SERPINB6	P35237		Olink Target 96 Oncology II(v.7004)		0.340055	1.26581	2.6181	0.0206144	0.293458	UP	May be involved in the regulation of serine proteinases present in the brain or extravasated from the blood
STK4	Q13043		Olink Target 96 Neuro Exploratory(v.3911)		0.69045	1.61379	4.84663	0.0208259	0.293458	UP	Stress-activated, pro-apoptotic kinase which, following caspase-cleavage
TBCB	Q99426		Olink Target 96 Development(v.3511)		0.897419	1.86273	5.93349	0.0210231	0.293458	UP	Involved in regulation of tubulin heterodimer dissociation. May function as a negative regulator of axonal growth (By similarity)
CD40	P25942		Olink Target 96 Development(v.3511)		0.283445	1.2171	10.6617	0.0210434	0.293458	UP	induction of immunoglobulin secretion
FCGR2A	P12318		Olink Target 96 Immune Response(v.3202)		-0.452852	0.730597	3.10376	0.0211731	0.293458	DOWN	immune marker
ANXA11	P50995		Olink Target 96 Metabolism(v.3403)		0.507884	1.42196	-0.178927	0.021313	0.293458	UP	Required for midbody formation and completion of the terminal phase of cytokinesis;
GAMT	Q14353		Olink Target 96 Neurology(v.8012)		0.409229	1.32798	0.806941	0.0214646	0.293458	UP	Important in nervous system development
ARHGAP1	Q07960		Olink Target 96 Metabolism(v.3403)		0.3643	1.28726	2.56403	0.0214767	0.293458	UP	GTPase activator for the Rho, Rac and Cdc42 proteins
EGF	P01133		Olink Target 96 Neuro Exploratory(v.3911)		0.785877	1.72414	6.78295	0.021938	0.293458	UP	stimulates the growth of various epidermal and epithelial, Can induce neurite outgrowth in motoneurons of the pond snail Lymnaea stagnalis in vitro tissues
MAP4K5	Q9Y4K4		Olink Target 96 Metabolism(v.3403)		0.970712	1.95981	7.11225	0.021943	0.293458	UP	May play a role in the response to environmental stress
CTSL1	P07711		Olink Target 96 Cardiovascular II(v.5004)		0.206589	1.15396	6.10717	0.0221059	0.293458	UP	Important for the overall degradation of proteins in lysosomes
PREB	Q9HCU5		Olink Target 96 Development(v.3511)		0.188183	1.13933	0.0529696	0.0221718	0.293458	UP	Mediates the recruitement of SAR1B and other COPII coat components to endoplasmic reticulum membranes
ADM	P35318		Olink Target 96 Cardiovascular II(v.5004)		0.282898	1.21664	7.06343	0.0222783	0.293458	UP	potent hypotensive and vasodilatator agents, physiologic control of fluid and electrolyte homeostasis
JAM-A	Q9Y624		Olink Target 96 Oncology III(v.4001)		0.49801	1.41226	5.15209	0.0224203	0.293458	UP	Immune-involved in memory T-cell and neutrophil transmigration
ALPP	P05187		Olink Target 96 Oncology III(v.4001)		0.59234	1.50769	5.29673	0.0232138	0.293458	UP
PAK4	O96013		Olink Target 96 Inflammation(v.3022)		0.515244	1.42924	1.31353	0.0233641	0.293458	UP	plays a role in a variety of different signaling pathways including cytoskeleton regulation, cell migration, growth, proliferation or cell survival.
IL-17D	Q8TAD2		Olink Target 96 Cardiometabolic(v.3603)		0.295001	1.22689	2.68942	0.0235289	0.293458	UP	Induces expression of IL6, CXCL8/IL8, and CSF2/GM-CSF
HB-EGF	Q99075		Olink Target 96 Oncology II(v.7004)		0.325958	1.2535	4.37095	0.0235726	0.293458	UP	Required for normal cardiac valve formation and normal heart function.
LACTB2	Q53H82		Olink Target 96 Cell Regulation(v.3702)		0.490387	1.40482	4.59394	0.0238093	0.293458	UP	Required for normal mitochondrial function and cell viability
MESDC2	Q14696		Olink Target 96 Neurology(v.8012)		0.714106	1.64047	2.90214	0.0239612	0.293458	UP	Acts as a modulator of the Wnt pathway ,Plays an essential role in neuromuscular junction (NMJ) formation,
ARSB	P15848		Olink Target 96 Development(v.3511)		0.28237	1.21619	1.43133	0.0244985	0.296704	UP	Involved in the regulation of cell adhesion, cell migration and invasion in colonic epithelium. In the central nervous system, is a regulator of neurite outgrowth and neuronal plasticity,
PRDX5	P30044		Olink Target 96 Metabolism(v.3403)		0.506331	1.42043	4.23799	0.0251556	0.301314	UP	Plays a role in cell protection against oxidative stress
LYN	P07948		Olink Target 96 Inflammation(v.3022)		0.582152	1.49708	4.27459	0.0255803	0.303071	UP	regulation of innate and adaptive immune responses, hematopoiesis, responses to growth factors and cytokines, integrin signaling
ST1A1	P50225		Olink Target 96 Cell Regulation(v.3702)		0.572831	1.48744	1.77938	0.0260458	0.305267	UP	Sulfotransferase that utilizes 3'-phospho-5'-adenylyl sulfate (PAPS) as sulfonate donor to catalyze the sulfate conjugation of catecholamines, phenolic drugs and neurotransmitters.
EFEMP1	Q12805		Olink Target 96 Neuro Exploratory(v.3911)		0.267835	1.204	5.3826	0.027987	0.309275	UP	extracellular matrix protein, cell adhesion and migration
FOXO3	O43524		Olink Target 96 Organ Damage(v.3311)		0.539502	1.45347	1.80979	0.0286684	0.309275	UP	Transcriptional activator which triggers apoptosis in the absence of survival factors, including neuronal cell death upon oxidative stress.
BANK1	Q8NDB2		Olink Target 96 Organ Damage(v.3311)		0.739554	1.66966	7.99336	0.0287269	0.309275	UP
FLI1	Q01543		Olink Target 96 Inflammation(v.3022)		0.841221	1.79157	1.91028	0.0287598	0.309275	UP	transcriptional activator
TRAIL-R2	O14763		Olink Target 96 Inflammation(v.3022)		0.235986	1.17771	5.44996	0.0290914	0.309275	UP	Promotes the activation of NF-kappa-B. Essential for ER stress-induced apoptosis
SMAD1	Q15797		Olink Target 96 Cardiometabolic(v.3603)		0.615257	1.53183	2.35829	0.0291833	0.309275	UP
CCT5	P48643		Olink Target 96 Inflammation(v.3022)		0.288128	1.22106	-0.105733	0.0293746	0.309275	UP	involved in ciliogenesis regulating transports vesicles to the cili
NAA10	P41227		Olink Target 96 Development(v.3511)		0.684024	1.60661	3.21507	0.0294473	0.309275	UP	Important for vascular, hematopoietic and neuronal growth and development
CBL	P22681		Olink Target 96 Cardiovascular III(v.6112)		0.64398	1.56263	3.29472	0.0294678	0.309275	UP	Adapter protein that functions as a negative regulator of many signaling pathways
CA13	Q8N1Q1		Olink Target 96 Cardiometabolic(v.3603)		0.688569	1.61168	4.17364	0.0298696	0.309275	UP	Reversible hydration of carbon dioxide; Carbonic anhydrases
USO1	O60763		Olink Target 96 Organ Damage(v.3311)		0.628497	1.54595	2.44611	0.0299422	0.309275	UP	General vesicular transport factor required for intercisternal transport in the Golgi stack
hK14	Q9P0G3		Olink Target 96 Oncology II(v.7004)		0.293078	1.22525	6.10226	0.030032	0.309275	UP
TIMP4	Q99727		Olink Target 96 Immune Response(v.3202)		0.2641	1.20089	3.25947	0.0300893	0.309275	UP	matrix metalloproteinase
COL18A1	P39060		Olink Target 96 Organ Damage(v.3311)		0.249705	1.18896	2.94901	0.0304789	0.309275	UP	plays a major role in determining the retinal structure as well as in the closure of the neural tube
OPN	P10451		Olink Target 96 Metabolism(v.3403)		0.319516	1.24791	7.00607	0.0306438	0.309275	UP	Probably important to cell-matrix interaction
CASP-3	P42574		Olink Target 96 Metabolism(v.3403)		0.636012	1.55403	6.33302	0.0311342	0.311342	UP	responsible for apoptosis execution
MGMT	P16455		Olink Target 96 Neurology(v.8012)		0.686305	1.60916	4.33719	0.0318875	0.315976	UP	Involved in the cellular defense against the biological effects of O6-methylguanine
PPP1R2	P41236		Olink Target 96 Organ Damage(v.3311)		0.444948	1.36127	3.30874	0.0324346	0.318502	UP
DCTN2	Q13561		Olink Target 96 Metabolism(v.3403)		0.305175	1.23557	0.606468	0.0343921	0.329921	UP	May play a role in synapse formation during brain development;
DRG2	P55039		Olink Target 96 Neuro Exploratory(v.3911)		0.322649	1.25063	0.715838	0.034657	0.329921	UP	May play a role in cell proliferation, differentiation and death
WASF1	Q92558		Olink Target 96 Metabolism(v.3403)		0.740668	1.67095	2.80457	0.0355368	0.329921	UP	Downstream effector molecule involved in the transmission of signals from tyrosine kinase receptors and small GTPases to the actin cytoskeleton
HEXA	P06865		Olink Target 96 Neuro Exploratory(v.3911)		0.11301	1.08148	1.20945	0.0355952	0.329921		Responsible for the degradation of GM2 gangliosides, and a variety of other molecules containing terminal N-acetyl hexosamines, in the brain and other tissues.
NDRG1	Q92597		Olink Target 96 Cardiovascular III(v.6112)		0.198895	1.14782	0.465456	0.0358557	0.329921	UP	Stress-responsive protein involved in hormone responses, cell growth, and differentiation
SIRT2	Q8IXJ6		Olink Target 96 Metabolism(v.3403)		0.701151	1.6258	3.9929	0.0363969	0.329921	UP	Participates iin cell cycle control, genomic integrity, microtubule dynamics, cell differentiation, metabolic networks, and autophagy.
MAP2K6	P52564		Olink Target 96 Organ Damage(v.3311)		0.541952	1.45594	3.30241	0.0364291	0.329921	UP	essential component of the MAP kinase signal transduction pathway,plays an important role in the regulation of cellular responses to cytokines and all kinds of stresses
CCL28	Q9NRJ3		Olink Target 96 Inflammation(v.3022)		0.232373	1.17477	1.91736	0.0371073	0.329921	UP	Immune-Chemotactic activity for resting CD4, CD8 T-cells and eosinophils
COCH	O43405		Olink Target 96 Cardiovascular III(v.6112)		0.303424	1.23407	3.57947	0.0373416	0.329921	UP	Plays a role in the control of cell shape and motility in the trabecular meshwork; Deafness associated genes
TRIM21	P19474		Olink Target 96 Cardiovascular III(v.6112)		0.269191	1.20513	2.07295	0.0373449	0.329921	UP	E3 ubiquitin-protein ligase
TM	P07204		Olink Target 96 Cell Regulation(v.3702)		0.2212	1.1657	9.53935	0.0373751	0.329921	UP	Involved in the regulation of apoptosis versus cell survival, and in the maintenance of viability but not of proliferation
PECAM-1	P16284		Olink Target 96 Neuro Exploratory(v.3911)		0.319058	1.24752	4.88596	0.0382054	0.329921	UP	Cell adhesion molecule which is required for leukocyte transendothelial migration (TEM) under most inflammatory conditions
IL7	P13232		Olink Target 96 Neuro Exploratory(v.3911)		0.324821	1.25251	1.14832	0.0384898	0.329921	UP	immune- stimulating the proliferation of lymphoid progenitors
Gal-3	P17931		Olink Target 96 Cardiovascular II(v.5004)		0.189904	1.14069	3.36262	0.0386079	0.329921	UP	Involved in acute inflammatory responses
CXCL13	O43927		Olink Target 96 Immune Response(v.3202)		0.372003	1.29415	7.98657	0.0386948	0.329921	UP	Chemotactic for B-lymphocytes
ZBTB17	Q13105		Olink Target 96 Cardiometabolic(v.3603)		0.258785	1.19647	2.21479	0.0391339	0.329921	UP	Plays a critical role in early lymphocyte development, where it is essential to prevent apoptosis in lymphoid precursors
CLIP2	Q9UDT6		Olink Target 96 Immune Response(v.3202)		0.735182	1.66461	4.62167	0.0393922	0.329921	UP	link microtubules to dendritic lamellar body (DLB)
NUDT5	Q9UKK9		Olink Target 96 Metabolism(v.3403)		0.304805	1.23525	2.40652	0.0394744	0.329921	UP
SCARF2	Q96GP6		Olink Target 96 Oncology II(v.7004)		0.201659	1.15002	6.86347	0.0397459	0.329921	UP	Probable adhesion protein, which mediates homophilic and heterophilic interactions.
CCL21	O00585		Olink Target 96 Cardiovascular II(v.5004)		0.263032	1.2	2.5831	0.0397578	0.329921	UP	Immune-Inhibits hemopoiesis and stimulates chemotaxis
PTN	P21246		Olink Target 96 Immune Response(v.3202)		0.474858	1.38978	3.24307	0.0401404	0.329921	UP	induces neurite outgrowth and which is mitogenic for fibroblasts, epithelial, and endothelial cells, anti-apoptotic signaling of PTN and regulation of cell proliferation
CCL27	Q9Y4X3		Olink Target 96 Development(v.3511)		0.248891	1.18829	4.36327	0.0404812	0.329921	UP	Immune-May play a role in mediating homing of lymphocytes to cutaneous sites
SCARF1	Q14162		Olink Target 96 Cardiovascular II(v.5004)		0.270303	1.20606	7.20523	0.0407034	0.329921	UP	Mediates the binding and degradation of acetylated low density lipoprotein (Ac-LDL)
SPINT2	O43291		Olink Target 96 Inflammation(v.3022)		0.202611	1.15078	2.3151	0.0414603	0.329921	UP	acetylneuraminate-beta-galactosamide
IL1B	P01584		Olink Target 96 Inflammation(v.3022)		0.240285	1.18123	1.75397	0.0415063	0.329921	UP	Immune-Receptor for both interleukin 4 and interleukin 13
ABL1	P00519		Olink Target 96 Oncology II(v.7004)		0.588484	1.50367	4.85002	0.0416336	0.329921	UP	plays a role in many key processes linked to cell growth and survival
GFER	P55789		Olink Target 96 Oncology III(v.4001)		0.368092	1.29064	3.05779	0.0417698	0.329921	UP
IL-4RA	P24394		Olink Target 96 Inflammation(v.3022)		0.291469	1.22389	0.228813	0.0431408	0.335873	UP	Potent proinflammatory cytokine.
WWP2	O00308		Olink Target 96 Inflammation(v.3022)		0.36157	1.28482	4.20376	0.0432098	0.335873	UP	E3 ubiquitin-protein ligase which accepts ubiquitin from an E2 ubiquitin-conjugating enzyme
CD164	Q04900		Olink Target 96 Cardiometabolic(v.3603)		0.164928	1.12111	3.231	0.0434478	0.335873	UP	play a key role in hematopoiesis by facilitating the cell adhesion and migration
RAGE	Q15109		Olink Target 96 Cardiovascular II(v.5004)		0.276798	1.2115	12.5805	0.0438241	0.336397	UP	Oxidative stress-Mediates interactions of advanced glycosylation end products (AGE)
HSP 27	P04792		Olink Target 96 Oncology II(v.7004)		0.23788	1.17926	9.11537	0.0443919	0.338372	UP	regulate numerous biological processes including the phosphorylation and the axonal transport of neurofilament proteins
FHIT	P49789		Olink Target 96 Inflammation(v.3022)		0.348269	1.27303	0.703987	0.0450575	0.339179	UP	cell proliferation and survival, and apoptosis
ITGB1BP2	Q9UKP3		Olink Target 96 Cardiometabolic(v.3603)		0.615498	1.53209	4.60031	0.0451201	0.339179	UP	May play a role during maturation and/or organization of muscles cells
DNAJB1	P25685		Olink Target 96 Metabolism(v.3403)		0.620785	1.53771	5.72329	0.0457506	0.341563	UP
TFPI	P10646		Olink Target 96 Cardiovascular III(v.6112)		0.2003	1.14894	8.89641	0.0463255	0.342886	UP	It possesses an antithrombotic action and also the ability to associate with lipoproteins in plasma
XPNPEP2	O43895		Olink Target 96 Cell Regulation(v.3702)		-0.515051	0.699768	9.07869	0.0466353	0.342886	DOWN	May play a role in the metabolism of the vasodilator bradykinin
ABHD14B	Q96IU4		Olink Target 96 Neuro Exploratory(v.3911)		0.19629	1.14575	0.411966	0.0468716	0.342886	UP	May activate transcription; Abhydrolase domain containing
AXIN1	O15169		Olink Target 96 Neuro Exploratory(v.3911)		0.687511	1.6105	4.31023	0.04757	0.345169	UP	Component of the beta-catenin destruction complex, phosphorylation and ubiquitination, and modulating Wnt-signaling
TNFRSF14	Q92956		Olink Target 96 Metabolism(v.3403)		0.231263	1.17386	4.6392	0.0478384	0.345169	UP	immune-Involved in lymphocyte activation
HMOX2	P30519		Olink Target 96 Development(v.3511)		0.365292	1.28814	2.94027	0.0494616	0.345169	UP	could be implicated in the production of carbon monoxide in brain where it could act as a neurotransmitte
CALCOCO1	Q9P1Z2		Olink Target 96 Neurology(v.8012)		0.610155	1.52642	6.56212	0.049612	0.345169	UP	Involved in the transcriptional activation of target genes in the Wnt/CTNNB1 pathway.
NID1	P14543		Olink Target 96 Neurology(v.8012)		0.19896	1.14787	3.54524	0.049819	0.345169	UP	It probably has a role in cell- extracellular matrix interactions

## Sheet: Table S3 GO dementia vs control
source	term_name	term_id	adjusted_p_value	negative_log10_of_adjusted_p_value	term_size	query_size	intersection_size	effective_domain_size	intersections
GO:MF	signaling receptor regulator activity	GO:0030545	2.04162e-05	4.69003	543	58	12	20166	CGB3,CGA,IL17C,AGRP,WNT9A,IL1B,IL17D,EFEMP1,PGF,WFIKKN1,FAM3B,GDF8
GO:MF	receptor ligand activity	GO:0048018	8.51947e-05	4.06959	500	58	11	20166	CGB3,CGA,IL17C,AGRP,WNT9A,IL1B,IL17D,EFEMP1,PGF,FAM3B,GDF8
GO:MF	signaling receptor activator activity	GO:0030546	9.98763e-05	4.00054	508	58	11	20166	CGB3,CGA,IL17C,AGRP,WNT9A,IL1B,IL17D,EFEMP1,PGF,FAM3B,GDF8
GO:MF	extracellular matrix structural constituent	GO:0005201	0.000359808	3.44393	174	58	7	20166	MATN3,TNC,EFEMP1,ACAN,PRELP,TNXB,MFAP5
GO:MF	signaling receptor binding	GO:0005102	0.00283243	2.54784	1555	58	16	20166	IGFBP2,CGB3,LYN,CGA,IL17C,AGRP,WNT9A,IL1B,IL17D,EFEMP1,PGF,TNXB,ERBB2,WFIKKN1,FAM3B,GDF8
GO:MF	glycosaminoglycan binding	GO:0005539	0.00340294	2.46815	244	58	7	20166	PGF,PTPRF,ACAN,PRELP,TNXB,NELL1,GDF8
GO:MF	heparin binding	GO:0008201	0.00561654	2.25053	173	58	6	20166	PGF,PTPRF,PRELP,TNXB,NELL1,GDF8
GO:MF	molecular function regulator activity	GO:0098772	0.0134543	1.87114	1967	58	17	20166	CGB3,CGA,IL17C,AGRP,CTSH,WNT9A,IL1B,IL17D,TIMP4,PPP3R1,EFEMP1,PGF,SPINT2,AMBP,WFIKKN1,FAM3B,GDF8
GO:MF	cytokine activity	GO:0005125	0.0330057	1.48141	237	58	6	20166	IL17C,WNT9A,IL1B,IL17D,FAM3B,GDF8
GO:BP	system development	GO:0048731	8.37235e-05	4.07715	4369	58	31	21092	VIM,NEFL,LYN,PPIB,CGA,CTSH,WNT9A,ST3GAL1,MMP12,BCL2L11,TNFRSF13B,IL1B,MATN3,IL17D,GP1BA,TNC,SCARF1,TIMP4,PPP3R1,EFEMP1,PGF,PTPRF,HS3ST3B1,SPINT2,ACAN,PRELP,ERBB2,PRCP,WFIKKN1,MFAP5,NELL1
GO:BP	multicellular organismal process	GO:0032501	9.93127e-05	4.003	7463	58	41	21092	VIM,CHIT1,NEFL,IGFBP2,CGB3,LYN,PPIB,CGA,AGRP,PON3,CTSH,WNT9A,ST3GAL1,MMP12,BCL2L11,TNFRSF13B,IL1B,MATN3,IL17D,GP1BA,TNC,SCARF1,TIMP4,PPP3R1,TNFRSF14,ESAM,EFEMP1,PGF,PTPRF,HS3ST3B1,SPINT2,ACAN,AMBP,PRELP,ERBB2,PRCP,WFIKKN1,MFAP5,NELL1,GDF8,ENPP7
GO:BP	response to peptide	GO:1901652	0.00017219	3.76399	489	58	11	21092	VIM,NEFL,IGFBP2,LYN,AGRP,MMP12,BCL2L11,IL1B,TIMP4,GDF8,MMP3
GO:BP	cellular response to chemical stimulus	GO:0070887	0.00026483	3.57703	3049	58	25	21092	VIM,IGFBP2,CGB3,LYN,PPIB,CGA,AGRP,PON3,CD63,CTSH,WNT9A,MMP12,BCL2L11,IL17RB,IL1B,PRDX6,TNFRSF14,PGF,SPINT2,ERBB2,PRCP,WFIKKN1,CES2,GDF8,MMP3
GO:BP	developmental process	GO:0032502	0.000350452	3.45537	6424	58	37	21092	VIM,KLK4,NEFL,IGFBP2,LYN,PPIB,CGA,CD63,CTSH,WNT9A,ST3GAL1,MMP12,BCL2L11,TNFRSF13B,IL1B,MATN3,IL17D,GP1BA,TNC,SCARF1,TIMP4,PPP3R1,EFEMP1,PGF,PTPRF,HS3ST3B1,SPINT2,ACAN,PRELP,TNXB,ERBB2,PRCP,CPM,WFIKKN1,MFAP5,NELL1,GDF8
GO:BP	animal organ development	GO:0048513	0.000373424	3.4278	3591	58	27	21092	VIM,KLK4,NEFL,LYN,PPIB,CGA,CTSH,WNT9A,ST3GAL1,MMP12,BCL2L11,TNFRSF13B,IL1B,MATN3,IL17D,GP1BA,TNC,PPP3R1,EFEMP1,PGF,HS3ST3B1,SPINT2,ACAN,ERBB2,MFAP5,NELL1,GDF8
GO:BP	cellular response to stimulus	GO:0051716	0.000482118	3.31685	7494	58	40	21092	VIM,NEFL,IGFBP2,CGB3,LYN,PPIB,CGA,IL17C,AGRP,PON3,CD63,CTSH,WNT9A,MMP12,BCL2L11,IL17RB,TNFRSF13B,IL1B,PRDX6,IL17D,GP1BA,TNC,SCARF1,TIMP4,PPP3R1,TNFRSF14,EFEMP1,PGF,PTPRF,SPINT2,AMBP,PRELP,ERBB2,PRCP,WFIKKN1,FAM3B,CES2,GDF8,MMP3,FCGR2A
GO:BP	cell adhesion	GO:0007155	0.000882348	3.05436	1521	58	17	21092	IGFBP2,LYN,CD63,MMP12,BCL2L11,IL1B,GP1BA,TNC,SCARF1,TNFRSF14,ESAM,PTPRF,SPINT2,ACAN,AMBP,TNXB,ERBB2
GO:BP	multicellular organism development	GO:0007275	0.000893837	3.04874	4823	58	31	21092	VIM,NEFL,LYN,PPIB,CGA,CTSH,WNT9A,ST3GAL1,MMP12,BCL2L11,TNFRSF13B,IL1B,MATN3,IL17D,GP1BA,TNC,SCARF1,TIMP4,PPP3R1,EFEMP1,PGF,PTPRF,HS3ST3B1,SPINT2,ACAN,PRELP,ERBB2,PRCP,WFIKKN1,MFAP5,NELL1
GO:BP	response to hormone	GO:0009725	0.000945689	3.02425	857	58	13	21092	NEFL,IGFBP2,CGB3,LYN,CGA,AGRP,CTSH,BCL2L11,IL1B,TIMP4,PGF,PRCP,GDF8
GO:BP	cellular response to hormone stimulus	GO:0032870	0.00122044	2.91348	595	58	11	21092	IGFBP2,CGB3,LYN,CGA,AGRP,CTSH,BCL2L11,IL1B,PGF,PRCP,GDF8
GO:BP	anatomical structure development	GO:0048856	0.00162037	2.79039	5836	58	34	21092	VIM,KLK4,NEFL,LYN,PPIB,CGA,CTSH,WNT9A,ST3GAL1,MMP12,BCL2L11,TNFRSF13B,IL1B,MATN3,IL17D,GP1BA,TNC,SCARF1,TIMP4,PPP3R1,EFEMP1,PGF,PTPRF,HS3ST3B1,SPINT2,ACAN,PRELP,ERBB2,PRCP,CPM,WFIKKN1,MFAP5,NELL1,GDF8
GO:BP	response to endogenous stimulus	GO:0009719	0.00167495	2.776	1592	58	17	21092	VIM,NEFL,IGFBP2,CGB3,LYN,CGA,AGRP,CTSH,BCL2L11,IL1B,TIMP4,PGF,SPINT2,ERBB2,PRCP,WFIKKN1,GDF8
GO:BP	organonitrogen compound metabolic process	GO:1901564	0.00207646	2.68268	6522	58	36	21092	VIM,CHIT1,KLK4,METAP1D,VPS37A,LYN,PPIB,HAGH,CGA,CTSH,ST3GAL1,MMP12,BCL2L11,IL1B,IL17D,GP1BA,FKBP7,TIMP4,PPP3R1,TNFRSF14,EFEMP1,PGF,PTPRF,HS3ST3B1,SPINT2,ACAN,AMBP,TNXB,ERBB2,PRCP,CPM,WFIKKN1,NELL1,GDF8,MMP3,ENPP7
GO:BP	protein metabolic process	GO:0019538	0.00439383	2.35716	5462	58	32	21092	VIM,KLK4,METAP1D,VPS37A,LYN,PPIB,CTSH,ST3GAL1,MMP12,BCL2L11,IL1B,IL17D,GP1BA,FKBP7,TIMP4,PPP3R1,TNFRSF14,EFEMP1,PGF,PTPRF,HS3ST3B1,SPINT2,ACAN,AMBP,TNXB,ERBB2,PRCP,CPM,WFIKKN1,NELL1,GDF8,MMP3
GO:BP	response to organic substance	GO:0010033	0.00451365	2.34547	3034	58	23	21092	VIM,NEFL,IGFBP2,CGB3,LYN,CGA,AGRP,CD63,CTSH,WNT9A,MMP12,BCL2L11,IL17RB,IL1B,TIMP4,TNFRSF14,PGF,SPINT2,ERBB2,PRCP,WFIKKN1,GDF8,MMP3
GO:BP	cellular response to endogenous stimulus	GO:0071495	0.00533033	2.27325	1348	58	15	21092	VIM,IGFBP2,CGB3,LYN,CGA,AGRP,CTSH,BCL2L11,IL1B,PGF,SPINT2,ERBB2,PRCP,WFIKKN1,GDF8
GO:BP	response to axon injury	GO:0048678	0.00665235	2.17703	82	58	5	21092	NEFL,LYN,TNC,SCARF1,PTPRF
GO:BP	cellular response to organic substance	GO:0071310	0.00693059	2.15923	2405	58	20	21092	VIM,IGFBP2,CGB3,LYN,CGA,AGRP,CD63,CTSH,WNT9A,MMP12,BCL2L11,IL17RB,IL1B,TNFRSF14,PGF,SPINT2,ERBB2,PRCP,WFIKKN1,GDF8
GO:BP	response to stimulus	GO:0050896	0.00918412	2.03696	9000	58	42	21092	VIM,CHIT1,NEFL,IGFBP2,CGB3,LYN,PPIB,CGA,IL17C,AGRP,PON3,CD63,CTSH,WNT9A,ST3GAL1,MMP12,BCL2L11,IL17RB,TNFRSF13B,IL1B,PRDX6,IL17D,GP1BA,TNC,SCARF1,TIMP4,PPP3R1,TNFRSF14,EFEMP1,PGF,PTPRF,SPINT2,AMBP,PRELP,ERBB2,PRCP,WFIKKN1,FAM3B,CES2,GDF8,MMP3,FCGR2A
GO:BP	regulation of cell population proliferation	GO:0042127	0.0173784	1.75999	1683	58	16	21092	IGFBP2,LYN,CGA,CTSH,WNT9A,MMP12,TNFRSF13B,IL1B,TNC,TNFRSF14,PGF,SPINT2,ERBB2,NELL1,GDF8,ENPP7
GO:BP	cell surface receptor signaling pathway	GO:0007166	0.0202412	1.69376	2816	58	21	21092	VIM,IGFBP2,LYN,IL17C,CD63,WNT9A,MMP12,BCL2L11,IL17RB,TNFRSF13B,IL1B,GP1BA,TIMP4,TNFRSF14,EFEMP1,PGF,PTPRF,ERBB2,WFIKKN1,GDF8,FCGR2A
GO:BP	response to chemical	GO:0042221	0.021277	1.67209	4383	58	27	21092	VIM,NEFL,IGFBP2,CGB3,LYN,PPIB,CGA,AGRP,PON3,CD63,CTSH,WNT9A,MMP12,BCL2L11,IL17RB,IL1B,PRDX6,TIMP4,TNFRSF14,PGF,SPINT2,ERBB2,PRCP,WFIKKN1,CES2,GDF8,MMP3
GO:BP	axon regeneration	GO:0031103	0.0253923	1.5953	51	58	4	21092	NEFL,TNC,SCARF1,PTPRF
GO:BP	locomotion	GO:0040011	0.0276007	1.55908	1349	58	14	21092	NEFL,LYN,PPIB,CGA,CTSH,IL1B,GP1BA,TNC,TNFRSF14,PGF,SPINT2,ERBB2,PRCP,GDF8
GO:BP	regeneration	GO:0031099	0.0312406	1.50528	192	58	6	21092	NEFL,TNC,SCARF1,PGF,PTPRF,GDF8
GO:BP	proteolysis	GO:0006508	0.0359643	1.44413	1783	58	16	21092	KLK4,METAP1D,VPS37A,LYN,CTSH,MMP12,BCL2L11,IL1B,TIMP4,SPINT2,ACAN,AMBP,PRCP,CPM,WFIKKN1,MMP3
GO:BP	neuron projection regeneration	GO:0031102	0.042497	1.37164	58	58	4	21092	NEFL,TNC,SCARF1,PTPRF
GO:BP	negative regulation of cell population proliferation	GO:0008285	0.0466993	1.33069	711	58	10	21092	LYN,WNT9A,TNFRSF13B,IL1B,TNFRSF14,SPINT2,ERBB2,NELL1,GDF8,ENPP7
GO:CC	extracellular region	GO:0005576	1.8112e-14	13.742	4302	58	41	21690	VIM,CHIT1,SCAMP3,KLK4,IGFBP2,CGB3,LYN,PPIB,CGA,IL17C,AGRP,PON3,CD63,CTSH,WNT9A,ST3GAL1,MMP12,IL17RB,IL1B,PRDX6,MATN3,IL17D,GP1BA,TNC,TIMP4,EFEMP1,PGF,PTPRF,SPINT2,ACAN,AMBP,PRELP,TNXB,PRCP,CPM,WFIKKN1,MFAP5,FAM3B,NELL1,GDF8,MMP3
GO:CC	extracellular space	GO:0005615	1.39585e-10	9.85516	3368	58	33	21690	VIM,CHIT1,SCAMP3,IGFBP2,CGB3,LYN,PPIB,CGA,IL17C,AGRP,PON3,CD63,CTSH,WNT9A,ST3GAL1,MMP12,IL1B,PRDX6,IL17D,GP1BA,TNC,TIMP4,EFEMP1,PGF,PTPRF,AMBP,PRELP,TNXB,PRCP,CPM,FAM3B,GDF8,MMP3
GO:CC	extracellular matrix	GO:0031012	6.13289e-07	6.21233	565	58	13	21690	CTSH,MMP12,MATN3,GP1BA,TNC,TIMP4,EFEMP1,ACAN,AMBP,PRELP,TNXB,MFAP5,MMP3
GO:CC	external encapsulating structure	GO:0030312	6.26474e-07	6.2031	566	58	13	21690	CTSH,MMP12,MATN3,GP1BA,TNC,TIMP4,EFEMP1,ACAN,AMBP,PRELP,TNXB,MFAP5,MMP3
GO:CC	vesicle	GO:0031982	0.000201819	3.69504	3973	58	27	21690	VIM,CHIT1,SCAMP3,KLK4,VPS37A,IGFBP2,LYN,PPIB,PON3,CD63,CTSH,ST3GAL1,IL1B,PRDX6,GP1BA,SCARF1,MCFD2,EFEMP1,PTPRF,AMBP,PRELP,TNXB,ERBB2,PRCP,CPM,FAM3B,FCGR2A
GO:CC	extracellular exosome	GO:0070062	0.000315614	3.50084	2108	58	19	21690	VIM,SCAMP3,IGFBP2,LYN,PPIB,PON3,CD63,CTSH,ST3GAL1,PRDX6,GP1BA,EFEMP1,PTPRF,AMBP,PRELP,TNXB,PRCP,CPM,FAM3B
GO:CC	extracellular vesicle	GO:1903561	0.000374605	3.42643	2132	58	19	21690	VIM,SCAMP3,IGFBP2,LYN,PPIB,PON3,CD63,CTSH,ST3GAL1,PRDX6,GP1BA,EFEMP1,PTPRF,AMBP,PRELP,TNXB,PRCP,CPM,FAM3B
GO:CC	extracellular organelle	GO:0043230	0.000377269	3.42335	2133	58	19	21690	VIM,SCAMP3,IGFBP2,LYN,PPIB,PON3,CD63,CTSH,ST3GAL1,PRDX6,GP1BA,EFEMP1,PTPRF,AMBP,PRELP,TNXB,PRCP,CPM,FAM3B
GO:CC	extracellular membrane-bounded organelle	GO:0065010	0.000377269	3.42335	2133	58	19	21690	VIM,SCAMP3,IGFBP2,LYN,PPIB,PON3,CD63,CTSH,ST3GAL1,PRDX6,GP1BA,EFEMP1,PTPRF,AMBP,PRELP,TNXB,PRCP,CPM,FAM3B
GO:CC	collagen-containing extracellular matrix	GO:0062023	0.000493269	3.30692	429	58	9	21690	CTSH,MATN3,TNC,EFEMP1,ACAN,AMBP,PRELP,TNXB,MFAP5
GO:CC	endomembrane system	GO:0012505	0.00192203	2.71624	4733	58	28	21690	CHIT1,SCAMP3,KLK4,VPS37A,LYN,PPIB,CGA,AGRP,CD63,CTSH,ST3GAL1,BCL2L11,IL1B,PRDX6,MATN3,FKBP7,TNC,MCFD2,HS3ST3B1,ACAN,AMBP,PRELP,ERBB2,PRCP,CES2,NELL1,FCGR2A,ENPP7
GO:CC	cell periphery	GO:0071944	0.0192509	1.71555	6270	58	31	21690	VIM,IGFBP2,LYN,CD63,CTSH,MMP12,IL17RB,TNFRSF13B,MATN3,GP1BA,TNC,SCARF1,TIMP4,PPP3R1,TNFRSF14,ESAM,EFEMP1,PTPRF,HS3ST3B1,SPINT2,ACAN,AMBP,PRELP,TNXB,ERBB2,PRCP,CPM,MFAP5,MMP3,FCGR2A,ENPP7
GO:CC	pituitary gonadotropin complex	GO:0061696	0.0268434	1.57116	6	58	2	21690	CGB3,CGA
GO:CC	perisynaptic extracellular matrix	GO:0098966	0.0268434	1.57116	6	58	2	21690	TNC,ACAN
GO:CC	synapse-associated extracellular matrix	GO:0099535	0.0268434	1.57116	6	58	2	21690	TNC,ACAN
GO:CC	lysosome	GO:0005764	0.042783	1.36873	756	58	9	21690	CHIT1,LYN,CD63,CTSH,IL1B,PRDX6,ACAN,PRELP,PRCP
GO:CC	lytic vacuole	GO:0000323	0.042783	1.36873	756	58	9	21690	CHIT1,LYN,CD63,CTSH,IL1B,PRDX6,ACAN,PRELP,PRCP
GO:CC	Golgi lumen	GO:0005796	0.0428429	1.36812	103	58	4	21690	CGA,AGRP,ACAN,PRELP
GO:CC	cytoplasmic vesicle	GO:0031410	0.0481729	1.3172	2487	58	17	21690	VIM,CHIT1,SCAMP3,KLK4,VPS37A,IGFBP2,LYN,PPIB,CD63,CTSH,IL1B,PRDX6,SCARF1,MCFD2,ERBB2,PRCP,FCGR2A
GO:CC	intracellular vesicle	GO:0097708	0.0486467	1.31295	2489	58	17	21690	VIM,CHIT1,SCAMP3,KLK4,VPS37A,IGFBP2,LYN,PPIB,CD63,CTSH,IL1B,PRDX6,SCARF1,MCFD2,ERBB2,PRCP,FCGR2A
KEGG	IL-17 signaling pathway	KEGG:04657	0.00323676	2.48989	92	35	5	8064	IL17C,IL17RB,IL1B,IL17D,MMP3
KEGG	Cytokine-cytokine receptor interaction	KEGG:04060	0.0164311	1.78433	293	35	7	8064	IL17C,IL17RB,TNFRSF13B,IL1B,IL17D,TNFRSF14,GDF8
REAC	Extracellular matrix organization	REAC:R-HSA-1474244	0.00261795	2.58204	298	48	9	10461	PPIB,MMP12,MATN3,TNC,EFEMP1,ACAN,TNXB,MFAP5,MMP3
REAC	TFAP2 (AP-2) family regulates transcription of growth factors and their receptors	REAC:R-HSA-8866910	0.0150341	1.82292	15	48	3	10461	CGB3,CGA,ERBB2
WP	Burn wound healing	WP:WP5055	0.0216304	1.66494	113	37	5	7827	VIM,IL1B,TNC,AMBP,MMP3
WP	Spinal cord injury	WP:WP2431	0.0244641	1.61147	116	37	5	7827	VIM,MMP12,IL1B,ACAN,FCGR2A
WP	Matrix metalloproteinases	WP:WP129	0.0452031	1.34483	30	37	3	7827	MMP12,TIMP4,MMP3

## Sheet: Table S4 GO dementia vs MCI
source	term_name	term_id	adjusted_p_value	negative_log10_of_adjusted_p_value	term_size	query_size	intersection_size	effective_domain_size	intersections
GO:MF	signaling receptor binding	GO:0005102	1.07918e-10	9.96691	1555	152	42	20166	P00519,P35318,Q9NZN5,Q8NDB2,P16860,P42574,Q14790,P22681,O00585,Q9Y4X3,Q9NRJ3,P29965,P0DN86,O43927,Q12805,P01133,Q96RT1,Q13158,P17931,P55789,P01241,Q14956,Q99075,P18065,Q9P0M4,Q8TAD2,P01584,P13232,Q9UKP3,P18084,Q9Y624,P07948,Q14696,Q9Y6K9,P10451,P49763,P21246,P18031,Q12913,Q2MKA7,O14904,P07947
GO:MF	receptor ligand activity	GO:0048018	2.80142e-09	8.55262	500	152	23	20166	P35318,P16860,O00585,Q9Y4X3,Q9NRJ3,P29965,P0DN86,O43927,Q12805,P01133,P17931,P55789,P01241,Q14956,Q99075,Q9P0M4,Q8TAD2,P01584,P13232,P10451,P49763,P21246,O14904
GO:MF	signaling receptor activator activity	GO:0030546	3.87027e-09	8.41226	508	152	23	20166	P35318,P16860,O00585,Q9Y4X3,Q9NRJ3,P29965,P0DN86,O43927,Q12805,P01133,P17931,P55789,P01241,Q14956,Q99075,Q9P0M4,Q8TAD2,P01584,P13232,P10451,P49763,P21246,O14904
GO:MF	signaling receptor regulator activity	GO:0030545	1.48717e-08	7.82764	543	152	23	20166	P35318,P16860,O00585,Q9Y4X3,Q9NRJ3,P29965,P0DN86,O43927,Q12805,P01133,P17931,P55789,P01241,Q14956,Q99075,Q9P0M4,Q8TAD2,P01584,P13232,P10451,P49763,P21246,O14904
GO:MF	protein binding	GO:0005515	3.93004e-08	7.4056	14832	152	143	20166	Q96IU4,P00519,P35318,O95831,Q96B36,P05187,P50995,Q07960,Q9NZN5,O15169,Q8NDB2,O43521-2,P11274,P16860,Q8N1Q1,Q9P1Z2,P42574,Q14790,P22681,O00585,Q9Y4X3,Q9NRJ3,P48643,Q04900,P25942,P29965,P08962,P41208,P0DN86,Q9UDT6,Q9HAW4,O43405,P39060,P07711,O43927,Q13561,Q16698,P25685,P55039,Q12805,P01133,Q96RT1,Q13158,P12318,P49789,Q9Y680,Q01543,Q12778,O43524,P17931,O00182,Q14353,P55789,P01241,Q14956,Q99075,P0686…
GO:MF	enzyme binding	GO:0019899	3.01831e-07	6.52024	2072	152	43	20166	P00519,Q07960,O15169,Q8NDB2,O43521-2,P42574,Q14790,P22681,P25942,Q13561,P25685,Q13158,P49789,Q12778,O43524,P17931,O00182,P04792,P07948,P52564,Q92597,P07196,Q9Y6K9,O95644,P23284,P63098,Q9HCU5,O75569,P21246,P18031,Q12913,O14828,P35237,Q8IXJ6,Q15797,Q99523,Q9UNK0,Q99727,Q92956,Q02880,P19474,Q92558,P07947
GO:MF	protein-containing complex binding	GO:0044877	3.41421e-07	6.46671	1293	152	33	20166	P00519,P50995,P42574,Q14790,P29965,P41208,Q9HAW4,O43405,P07711,Q13561,Q13158,P12318,P17931,Q14956,P01584,Q9UKP3,P18084,Q9Y624,P07948,P39900,P41227,P07196,P14543,P10451,P49763,P23284,P21246,P18031,Q15109,Q14162,Q99523,P08670,Q92558
GO:MF	molecular function regulator activity	GO:0098772	2.70161e-06	5.56838	1967	152	40	20166	P35318,Q07960,Q9NZN5,P11274,P16860,P42574,O00585,Q9Y4X3,Q9NRJ3,P29965,P0DN86,O43927,Q12805,P01133,P17931,P55789,P01241,Q14956,Q99075,P04792,Q9P0M4,Q8TAD2,P01584,P13232,P52564,P10451,P49763,P41236,P63098,P30044,Q9HCU5,O75569,P21246,P35237,O43291,Q13043,Q9UNK0,P10646,Q99727,O14904
GO:MF	cell adhesion molecule binding	GO:0050839	0.000892016	3.04963	561	152	17	20166	Q07960,P22681,P29965,Q14956,P01584,Q9UKP3,P18084,Q9Y624,Q6UWL6,P07948,Q92597,P10451,O96013,P21246,P18031,Q12913,O60763
GO:MF	protein domain specific binding	GO:0019904	0.000921576	3.03547	694	152	19	20166	P00519,Q07960,O15169,Q9P1Z2,Q14790,P22681,Q13158,P01584,O15357,Q9UKP3,Q9Y624,Q9GZY6,P07948,P07196,Q9Y6K9,P63098,O95630,P08670,Q05516
GO:MF	cytokine receptor binding	GO:0005126	0.000979969	3.00879	277	152	12	20166	P42574,Q14790,O00585,Q9Y4X3,Q9NRJ3,P29965,O43927,Q13158,P01241,P01584,P13232,P49763
GO:MF	cytokine activity	GO:0005125	0.00141313	2.84982	237	152	11	20166	O00585,Q9Y4X3,Q9NRJ3,P29965,O43927,Q9P0M4,Q8TAD2,P01584,P13232,P10451,O14904
GO:MF	integrin binding	GO:0005178	0.00238487	2.62253	158	152	9	20166	P29965,Q14956,P01584,Q9UKP3,P18084,Q9Y624,P07948,P10451,P21246
GO:MF	growth factor receptor binding	GO:0070851	0.00833228	2.07924	140	152	8	20166	Q12805,P01133,Q99075,P01584,P13232,P07948,P49763,Q12913
GO:MF	growth factor activity	GO:0008083	0.0273204	1.56351	165	152	8	20166	Q12805,P01133,P55789,P01241,Q99075,P13232,P49763,P21246
GO:BP	signal transduction	GO:0007165	5.74714e-14	13.2405	5993	152	93	21092	P00519,P35318,O95831,Q96B36,Q07960,Q9NZN5,O15169,Q8NDB2,O43521-2,P11274,P16860,Q9P1Z2,P42574,Q14790,P22681,O00585,Q9Y4X3,Q9NRJ3,Q04900,P25942,P29965,P08962,P0DN86,Q9HAW4,O43927,P55039,Q12805,P01133,Q96RT1,Q13158,P12318,P49789,Q12778,O43524,P17931,O00182,P55789,P01241,Q14956,Q99075,P06865,Q9P0G3,P04792,P18065,Q9P0M4,Q8TAD2,P24394,P01584,P13232,P49441,Q9UKP3,P18084,Q9Y624,Q9GZY6,P07948,P52564,Q9Y4K…
GO:BP	cellular response to stimulus	GO:0051716	5.79798e-14	13.2367	7494	152	105	21092	P00519,P35318,O95831,Q96B36,Q07960,Q9NZN5,O15169,Q8NDB2,O43521-2,P11274,P16860,Q9P1Z2,P42574,Q14790,P22681,O00585,Q9Y4X3,Q9NRJ3,Q04900,P25942,P29965,P08962,P41208,P0DN86,Q9HAW4,P07711,O43927,P55039,Q12805,P01133,Q96RT1,Q13158,P12318,P49789,Q12778,O43524,P17931,O00182,P55789,P01241,Q14956,Q99075,P06865,Q9P0G3,P04792,P18065,Q9P0M4,Q8TAD2,P24394,P01584,P13232,P49441,Q9UKP3,P18084,Q9Y624,Q9GZY6,P0794…
GO:BP	cell surface receptor signaling pathway	GO:0007166	6.57401e-14	13.1822	2816	152	62	21092	P00519,Q96B36,O15169,Q8NDB2,O43521-2,P16860,Q9P1Z2,P42574,Q14790,P22681,O00585,P25942,P29965,P08962,O43927,Q12805,P01133,Q96RT1,Q13158,P12318,Q12778,O43524,P17931,P01241,Q99075,P06865,P04792,P18065,Q9P0M4,P24394,P01584,P13232,P18084,Q9GZY6,P07948,Q14696,P39900,Q9Y6K9,O95644,P14543,P29474,P16284,P49763,P21246,P18031,Q12913,Q15109,Q2MKA7,Q8IXJ6,Q15797,Q99523,O95630,Q13043,Q99727,Q9Y6Q6,Q92956,O1476…
GO:BP	cellular response to chemical stimulus	GO:0070887	1.67147e-13	12.7769	3049	152	64	21092	P00519,O95831,Q96B36,O15169,O43521-2,P11274,Q9P1Z2,P42574,Q14790,P22681,O00585,Q9Y4X3,Q9NRJ3,P25942,P08962,P0DN86,P07711,O43927,Q96RT1,Q13158,Q12778,O43524,P17931,O00182,P55789,P01241,Q99075,P04792,P18065,P24394,P01584,P13232,P18084,P07948,P52564,P16455,P39900,Q92597,P29474,P10451,O96013,P49763,P23284,P30044,O75569,P21246,P18031,Q12913,Q15109,P35237,Q8IXJ6,Q15797,Q99523,O43291,P50225,Q9UNK0,P1064…
GO:BP	response to stimulus	GO:0050896	1.92335e-13	12.7159	9000	152	115	21092	P00519,P35318,O95831,Q96B36,P50995,Q07960,Q9NZN5,P15848,O15169,Q8NDB2,O43521-2,P11274,P16860,Q9P1Z2,P42574,Q14790,P22681,O00585,Q9Y4X3,Q9NRJ3,P48643,Q04900,P25942,P29965,P08962,P41208,P0DN86,Q9HAW4,O43405,P07711,O43927,P55039,Q12805,P01133,Q96RT1,Q13158,P12318,P49789,Q12778,O43524,P17931,O00182,P55789,P01241,Q14956,Q99075,P06865,Q9P0G3,P30519,P04792,P18065,Q9P0M4,Q8TAD2,P24394,P01584,P13232,P4944…
GO:BP	response to external stimulus	GO:0009605	5.45606e-12	11.2631	2814	152	59	21092	P00519,P35318,O95831,P15848,Q8NDB2,P11274,P42574,Q14790,P22681,O00585,Q9Y4X3,Q9NRJ3,P48643,P25942,P08962,O43405,O43927,Q96RT1,Q13158,Q12778,O43524,P17931,O00182,P55789,P01241,Q14956,Q99075,P04792,P18065,P24394,P01584,Q9Y624,Q16773,P07948,P16455,P39900,Q9Y6K9,P29474,Q9H0P0,P10451,P49763,P23284,O75569,P21246,P18031,Q12913,Q15109,Q14162,Q8IXJ6,Q9UNK0,P10646,Q99727,P07204,Q9Y6Q6,Q92956,O14763,P19474,…
GO:BP	regulation of response to stimulus	GO:0048583	6.8636e-12	11.1634	3970	152	71	21092	P00519,P35318,Q96B36,Q07960,Q9NZN5,O15169,Q8NDB2,O43521-2,P11274,Q14790,P22681,O00585,Q9Y4X3,P25942,P08962,O43405,O43927,P01133,Q96RT1,Q13158,P12318,Q12778,O43524,P17931,O00182,P55789,P01241,Q14956,Q99075,Q9P0G3,P04792,P18065,P24394,P01584,P13232,Q9Y624,Q9GZY6,P07948,P52564,P16455,P39900,Q9Y6K9,O95644,P14543,P29474,P10451,O96013,P49763,P41236,P63098,O75569,P21246,P18031,Q12913,Q15109,Q7LG56,Q2MKA…
GO:BP	response to organic substance	GO:0010033	1.01379e-11	10.9941	3034	152	61	21092	P00519,P35318,O95831,Q96B36,P15848,O15169,O43521-2,P11274,Q9P1Z2,P42574,Q14790,P22681,O00585,P25942,P08962,P0DN86,P07711,O43927,Q96RT1,Q13158,Q12778,O43524,O00182,P55789,P01241,P04792,P18065,P24394,P01584,P13232,O15357,P18084,P07948,P52564,P16455,P39900,P07196,P29474,P10451,O96013,P49763,P18031,Q12913,Q15109,Q7LG56,Q8IXJ6,Q15797,Q99523,O43291,Q9UNK0,P10646,Q99727,P07204,Q9Y6Q6,Q92956,P19474,O6076…
GO:BP	signaling	GO:0023052	1.47293e-11	10.8318	6492	152	93	21092	P00519,P35318,O95831,Q96B36,Q07960,Q9NZN5,O15169,Q8NDB2,O43521-2,P11274,P16860,Q9P1Z2,P42574,Q14790,P22681,O00585,Q9Y4X3,Q9NRJ3,Q04900,P25942,P29965,P08962,P0DN86,Q9HAW4,O43927,P55039,Q12805,P01133,Q96RT1,Q13158,P12318,P49789,Q12778,O43524,P17931,O00182,P55789,P01241,Q14956,Q99075,P06865,Q9P0G3,P04792,P18065,Q9P0M4,Q8TAD2,P24394,P01584,P13232,P49441,Q9UKP3,P18084,Q9Y624,Q9GZY6,P07948,P52564,Q9Y4K…
GO:BP	positive regulation of response to stimulus	GO:0048584	2.37933e-11	10.6235	2214	152	51	21092	P00519,O15169,Q8NDB2,O43521-2,Q14790,P22681,O00585,Q9Y4X3,P25942,P08962,O43405,O43927,P01133,Q96RT1,Q13158,O43524,P17931,O00182,P01241,Q14956,Q99075,Q9P0G3,P04792,P24394,P01584,P13232,Q9Y624,Q9GZY6,P07948,P52564,P16455,P39900,Q9Y6K9,P14543,P29474,P49763,P63098,O75569,P21246,P18031,Q12913,Q15109,Q2MKA7,Q14162,Q13043,P07204,Q9Y6Q6,O14763,P19474,Q92558,P07947
GO:BP	response to chemical	GO:0042221	2.63304e-11	10.5795	4383	152	74	21092	P00519,P35318,O95831,Q96B36,P50995,P15848,O15169,O43521-2,P11274,Q9P1Z2,P42574,Q14790,P22681,O00585,Q9Y4X3,Q9NRJ3,P25942,P08962,P0DN86,P07711,O43927,Q96RT1,Q13158,Q12778,O43524,P17931,O00182,P55789,P01241,Q14956,Q99075,P04792,P18065,P24394,P01584,P13232,O15357,P18084,P07948,P52564,P16455,P39900,Q92597,P07196,P29474,P10451,O96013,P49763,P23284,P30044,O75569,P21246,P18031,Q12913,Q15109,Q7LG56,P3523…
GO:BP	cell communication	GO:0007154	2.71881e-11	10.5656	6551	152	93	21092	P00519,P35318,O95831,Q96B36,Q07960,Q9NZN5,O15169,Q8NDB2,O43521-2,P11274,P16860,Q9P1Z2,P42574,Q14790,P22681,O00585,Q9Y4X3,Q9NRJ3,Q04900,P25942,P29965,P08962,P0DN86,Q9HAW4,O43927,P55039,Q12805,P01133,Q96RT1,Q13158,P12318,P49789,Q12778,O43524,P17931,O00182,P55789,P01241,Q14956,Q99075,P06865,Q9P0G3,P04792,P18065,Q9P0M4,Q8TAD2,P24394,P01584,P13232,P49441,Q9UKP3,P18084,Q9Y624,Q9GZY6,P07948,P52564,Q9Y4K…
GO:BP	immune system process	GO:0002376	3.53614e-11	10.4515	2842	152	58	21092	P00519,Q8NDB2,O43521-2,P11274,P42574,Q14790,P22681,O00585,Q9Y4X3,Q9NRJ3,Q04900,P25942,P29965,O43405,P07711,O43927,Q96RT1,Q13158,P12318,Q01543,O43524,P17931,O00182,P55789,Q14956,P18065,Q8TAD2,P24394,P01584,P13232,O15357,Q9Y624,Q9GZY6,Q12912,P07948,P52564,P39900,Q92597,Q9Y6K9,P16284,P49763,P23284,O75569,P21246,P18031,Q12913,Q15109,Q8IXJ6,Q11201,Q13043,Q9UNK0,Q9Y6Q6,Q92956,P19474,P40222,P08670,P0794…
GO:BP	cellular response to organic substance	GO:0071310	3.59548e-11	10.4442	2405	152	53	21092	P00519,O95831,Q96B36,O15169,O43521-2,P11274,Q9P1Z2,P42574,Q14790,P22681,O00585,P25942,P08962,P0DN86,P07711,O43927,Q96RT1,Q13158,Q12778,O43524,O00182,P55789,P01241,P04792,P18065,P24394,P01584,P13232,P18084,P07948,P52564,P16455,P39900,P29474,P10451,O96013,P49763,P18031,Q12913,Q15109,Q8IXJ6,Q15797,Q99523,O43291,Q9UNK0,P10646,Q9Y6Q6,Q92956,O60763,P08670,Q92558,O14904,P07947
GO:BP	cell adhesion	GO:0007155	1.30474e-10	9.88447	1521	152	41	21092	P00519,O43521-2,P11274,P42574,O00585,Q9NRJ3,Q04900,P29965,P08962,P39060,O43927,Q96RT1,Q13158,O43524,P17931,O00182,Q14956,P04792,P18065,P24394,P01584,P13232,O15357,P18084,Q9Y624,Q6UWL6,P07948,P39900,P14543,P10451,O96013,P16284,Q12913,Q15109,Q14162,Q96GP6,O43291,Q13043,Q92956,P07947,Q05516
GO:BP	intracellular signal transduction	GO:0035556	3.26477e-10	9.48615	2627	152	54	21092	P00519,P35318,O95831,Q96B36,Q07960,Q9NZN5,O15169,Q8NDB2,O43521-2,P11274,P16860,P42574,Q14790,P22681,O00585,P25942,Q9HAW4,P01133,Q96RT1,Q13158,P49789,Q12778,O43524,O00182,P01241,Q14956,Q99075,P04792,P01584,Q9Y624,Q9GZY6,P07948,P52564,Q9Y4K4,Q92597,Q9Y6K9,O95644,P29474,O96013,P63098,O75569,P18031,Q12913,Q15109,Q7LG56,Q8IXJ6,Q15797,O95630,Q13043,Q9Y6Q6,O14763,P19474,O60763,Q92558
GO:BP	anatomical structure development	GO:0048856	3.49692e-10	9.45631	5836	152	85	21092	P00519,P35318,O95831,P15848,O15169,O43521-2,P11274,P16860,P42574,Q14790,P22681,O00585,Q04900,P25942,P29965,O43405,P39060,P07711,O43927,P25685,Q12805,P01133,Q13158,Q01543,Q12778,O43524,P17931,O00182,Q14353,P55789,P01241,Q14956,Q99075,P06865,Q9P0G3,P04792,Q8TAD2,P24394,P01584,P13232,O15357,Q9UKP3,P18084,Q9Y624,Q9Y5K2,P07948,P52564,O15232,Q14696,P16455,P39900,Q92597,P07196,O95644,P14543,P29474,P1045…
GO:BP	regulation of protein metabolic process	GO:0051246	5.09294e-10	9.29303	2567	152	53	21092	P00519,O95831,Q96B36,O15169,Q8NDB2,O43521-2,P42574,Q14790,P22681,O00585,P25942,P29965,Q9HAW4,P25685,P01133,Q13158,P49789,Q12778,O43524,P17931,O00182,P01241,Q14956,Q99075,P04792,Q8TAD2,P01584,P13232,Q6UWL6,P07948,P52564,P16455,P16284,P49763,P41236,P30044,P18031,Q12913,Q15109,Q2MKA7,P35237,Q8IXJ6,O43291,Q13043,P10646,Q99727,Q9Y6Q6,Q92956,O14763,P19474,P08670,O00308,P07947
GO:BP	biological process involved in interspecies interaction between organisms	GO:0044419	6.77194e-10	9.16929	1675	152	42	21092	P00519,P35318,Q8NDB2,P11274,P42574,Q14790,P22681,O00585,P48643,P25942,O43405,P07711,O43927,Q96RT1,Q13158,P17931,O00182,P55789,P04792,P24394,P01584,P18084,Q9Y624,Q16773,P07948,P39900,Q9Y6K9,P29474,Q9H0P0,P23284,O75569,P18031,Q8IXJ6,Q9UNK0,Q99727,P07204,Q9Y6Q6,Q92956,P19474,P08670,O00308,P07947
GO:BP	developmental process	GO:0032502	1.04118e-09	8.98247	6424	152	89	21092	P00519,P35318,O95831,P15848,O15169,O43521-2,P11274,P16860,P42574,Q14790,P22681,O00585,Q04900,P25942,P29965,P08962,P41208,O43405,P39060,P07711,O43927,P25685,Q12805,P01133,Q13158,Q01543,Q12778,O43524,P17931,O00182,Q14353,P55789,P01241,Q14956,Q99075,P06865,Q9P0G3,P04792,P18065,Q8TAD2,P24394,P01584,P13232,O15357,Q9UKP3,P18084,Q9Y624,Q9Y5K2,P07948,P52564,O15232,Q14696,P16455,P39900,Q92597,P07196,O9564…
GO:BP	regulation of immune system process	GO:0002682	1.5009e-09	8.82365	1488	152	39	21092	P00519,Q8NDB2,P11274,P42574,Q14790,O00585,Q9Y4X3,Q9NRJ3,P25942,P29965,O43405,O43927,Q96RT1,Q13158,P12318,O43524,P17931,O00182,P55789,Q14956,P18065,Q8TAD2,P24394,P01584,P13232,Q9GZY6,P07948,P52564,P39900,Q9Y6K9,P49763,P21246,P18031,Q12913,Q15109,Q92956,P19474,P07947,Q05516
GO:BP	negative regulation of cellular process	GO:0048523	1.92381e-09	8.71584	4749	152	74	21092	P00519,P35318,Q96B36,Q07960,O15169,Q8NDB2,P11274,P16860,P42574,Q14790,P22681,O00585,Q9NRJ3,Q04900,P29965,Q9HAW4,P39060,O43927,P25685,Q12805,Q96RT1,Q13158,P49789,Q12778,O43524,P17931,O00182,P55789,Q14956,Q99075,Q9P0G3,P04792,P18065,P24394,P01584,P13232,O15357,Q9Y624,Q6UWL6,P07948,P16455,P39900,P41227,Q92597,P07196,Q9Y6K9,O95644,P29474,P10451,O96013,P63098,P30044,O75569,P21246,P18031,Q12913,Q15109,…
GO:BP	leukocyte cell-cell adhesion	GO:0007159	2.41437e-09	8.6172	402	152	21	21092	P00519,P42574,O00585,Q9NRJ3,P29965,Q13158,O43524,P17931,O00182,Q14956,P18065,P24394,P01584,P13232,Q9Y624,P07948,P16284,Q15109,Q92956,P07947,Q05516
GO:BP	positive regulation of biological process	GO:0048518	3.60256e-09	8.44339	6309	152	87	21092	Q96IU4,P00519,P35318,O95831,P15848,O15169,Q8NDB2,O43521-2,P11274,P16860,Q9P1Z2,P42574,Q14790,P22681,O00585,Q9Y4X3,Q9NRJ3,P48643,P25942,P29965,P08962,Q9HAW4,O43405,O43927,Q16698,P25685,P01133,Q96RT1,Q13158,Q01543,Q12778,O43524,P17931,O00182,P55789,P01241,Q14956,Q99075,Q9P0G3,P04792,P18065,Q8TAD2,P24394,P01584,P13232,Q9Y624,Q9GZY6,P07948,P52564,Q14696,P16455,P39900,P07196,Q9Y6K9,O95644,P14543,P2947…
GO:BP	response to lipid	GO:0033993	3.84083e-09	8.41557	909	152	30	21092	P00519,P35318,O95831,O43521-2,P11274,Q9P1Z2,P42574,Q14790,P22681,O00585,O43927,Q96RT1,Q12778,O43524,O00182,P55789,P01241,P18065,P01584,P07948,P07196,P29474,P10451,P10646,Q99727,P07204,Q9Y6Q6,P08670,O14904,P07947
GO:BP	multicellular organism development	GO:0007275	4.31027e-09	8.3655	4823	152	74	21092	P00519,P35318,O95831,P15848,O15169,O43521-2,P11274,P16860,P42574,Q14790,P22681,Q04900,P25942,P29965,P39060,P07711,O43927,P25685,Q12805,P01133,Q13158,Q01543,Q12778,O43524,O00182,P55789,P01241,Q14956,P06865,P04792,Q8TAD2,P24394,P01584,P13232,O15357,P18084,Q9Y624,P07948,P52564,O15232,P39900,Q92597,P07196,O95644,P14543,P29474,P10451,O96013,P16284,P49763,P23284,P63098,O75569,P21246,Q12913,Q15109,Q7LG5…
GO:BP	vesicle-mediated transport	GO:0016192	5.1698e-09	8.28653	1625	152	40	21092	P00519,P35318,P50995,Q07960,P11274,P22681,O00585,P08962,P07711,P01133,P17931,O00182,P24394,P01584,O15357,Q9GZY6,Q12912,P07948,Q8NI22,Q14696,P16284,P63098,Q9HCU5,P18031,Q12913,Q15109,Q2MKA7,O14828,Q14162,Q96GP6,Q99523,O14662,O43752,Q9UNK0,P40222,O60763,Q8NEZ2,Q5VIR6,Q92558,P07947
GO:BP	phosphate-containing compound metabolic process	GO:0006796	5.47574e-09	8.26156	2817	152	54	21092	Q96IU4,P00519,Q96B36,P05187,O15169,Q8NDB2,P11274,P16860,P42574,P22681,O00585,P25942,P29965,Q9HAW4,Q12805,P01133,P49789,P17931,P01241,Q14956,Q99075,P04792,P01584,P13232,P49441,O15357,Q6UWL6,P07948,P52564,Q9Y4K4,Q9Y6K9,P29474,Q9H0P0,Q9UKK9,O96013,P16284,P49763,P41236,P63098,O75569,P18031,Q12913,Q15109,Q7LG56,Q2MKA7,Q8IXJ6,Q15797,P50225,Q11201,Q13043,Q9Y6Q6,Q92956,O14763,P07947
GO:BP	response to biotic stimulus	GO:0009607	5.75938e-09	8.23962	1554	152	39	21092	P00519,P35318,Q8NDB2,O43521-2,P11274,P42574,Q14790,O00585,P48643,P25942,O43405,O43927,Q96RT1,Q13158,P17931,O00182,P55789,P04792,P24394,P01584,Q16773,P07948,P39900,Q9Y6K9,P29474,Q9H0P0,O75569,P18031,Q12913,Q8IXJ6,Q9UNK0,Q99727,P07204,Q9Y6Q6,Q92956,O14763,P19474,P08670,P07947
GO:BP	regulation of cell-cell adhesion	GO:0022407	7.35247e-09	8.13357	475	152	22	21092	P00519,P42574,O00585,Q9NRJ3,P29965,O43927,Q13158,O43524,P17931,O00182,Q14956,P18065,P24394,P01584,P13232,Q9Y624,P07948,Q15109,O43291,Q92956,P07947,Q05516
GO:BP	protein phosphorylation	GO:0006468	7.44007e-09	8.12842	1567	152	39	21092	P00519,Q96B36,O15169,Q8NDB2,P11274,P42574,P22681,O00585,P25942,P29965,Q9HAW4,Q12805,P01133,P01241,Q14956,Q99075,P04792,P01584,P13232,Q6UWL6,P07948,P52564,Q9Y4K4,O96013,P16284,P49763,O75569,P18031,Q12913,Q15109,Q2MKA7,Q8IXJ6,Q15797,Q11201,Q13043,Q9Y6Q6,Q92956,O14763,P07947
GO:BP	phosphorus metabolic process	GO:0006793	7.66979e-09	8.11522	2841	152	54	21092	Q96IU4,P00519,Q96B36,P05187,O15169,Q8NDB2,P11274,P16860,P42574,P22681,O00585,P25942,P29965,Q9HAW4,Q12805,P01133,P49789,P17931,P01241,Q14956,Q99075,P04792,P01584,P13232,P49441,O15357,Q6UWL6,P07948,P52564,Q9Y4K4,Q9Y6K9,P29474,Q9H0P0,Q9UKK9,O96013,P16284,P49763,P41236,P63098,O75569,P18031,Q12913,Q15109,Q7LG56,Q2MKA7,Q8IXJ6,Q15797,P50225,Q11201,Q13043,Q9Y6Q6,Q92956,O14763,P07947
GO:BP	cell activation	GO:0001775	8.57662e-09	8.06668	1138	152	33	21092	P00519,Q8NDB2,P11274,P42574,Q14790,P22681,O00585,P25942,P29965,P07711,Q13158,O43524,P17931,O00182,Q14956,P04792,P18065,P24394,P01584,P13232,Q9Y624,Q9GZY6,P07948,Q92597,P29474,Q12913,Q15109,Q11201,P07204,Q92956,P40222,P07947,Q05516
GO:BP	system development	GO:0048731	1.12482e-08	7.94892	4369	152	69	21092	P00519,P35318,O95831,P15848,O43521-2,P11274,P16860,P42574,Q14790,P22681,Q04900,P25942,P29965,P39060,P07711,O43927,P25685,Q12805,P01133,Q13158,Q01543,Q12778,O43524,O00182,P55789,P01241,Q14956,P06865,P04792,Q8TAD2,P24394,P01584,P13232,O15357,P07948,P52564,O15232,P39900,Q92597,P07196,O95644,P14543,P29474,P10451,O96013,P16284,P49763,P23284,P63098,O75569,P21246,Q12913,Q15109,Q7LG56,Q14162,Q8IXJ6,Q1579…
GO:BP	response to endogenous stimulus	GO:0009719	1.20791e-08	7.91797	1592	152	39	21092	P00519,P35318,O95831,P15848,O15169,O43521-2,Q9P1Z2,P42574,P22681,O00585,P0DN86,P07711,O43927,Q12778,O43524,P55789,P01241,P18065,P24394,P01584,O15357,P18084,P07948,P07196,P29474,P10451,P49763,P18031,Q15109,Q8IXJ6,Q15797,Q99523,O43291,P10646,Q99727,O60763,P08670,Q92558,P07947
GO:BP	regulation of protein phosphorylation	GO:0001932	1.56921e-08	7.80432	1095	152	32	21092	P00519,Q96B36,O15169,Q8NDB2,P42574,P22681,O00585,P25942,P29965,Q9HAW4,P01133,P01241,Q14956,Q99075,P04792,P01584,P13232,Q6UWL6,P07948,P52564,P16284,P49763,P18031,Q12913,Q15109,Q2MKA7,Q8IXJ6,Q13043,Q9Y6Q6,Q92956,O14763,P07947
GO:BP	regulation of cell adhesion	GO:0030155	1.65919e-08	7.78011	775	152	27	21092	P00519,P42574,O00585,Q9NRJ3,Q04900,P29965,O43927,Q13158,O43524,P17931,O00182,Q14956,P18065,P24394,P01584,P13232,Q9Y624,P07948,P39900,P14543,Q12913,Q15109,O43291,Q13043,Q92956,P07947,Q05516
GO:BP	leukocyte migration	GO:0050900	1.66053e-08	7.77975	397	152	20	21092	P00519,P11274,O00585,Q9Y4X3,Q9NRJ3,O43927,Q13158,P17931,O00182,P01584,Q9Y624,P07948,P16284,P49763,P23284,P21246,Q15109,Q9Y6Q6,Q92956,P07947
GO:BP	negative regulation of biological process	GO:0048519	2.62913e-08	7.58019	5918	152	82	21092	P00519,P35318,Q96B36,Q07960,O15169,Q8NDB2,P11274,P16860,P42574,Q14790,P22681,O00585,Q9NRJ3,Q04900,P29965,Q9HAW4,P39060,O43927,P25685,Q12805,P01133,Q96RT1,Q13158,P49789,Q12778,O43524,P17931,O00182,P55789,Q14956,Q99075,Q9P0G3,P04792,P18065,Q8TAD2,P24394,P01584,P13232,O15357,Q9Y624,Q6UWL6,P07948,P52564,P16455,P39900,P41227,Q92597,P07196,Q9Y6K9,O95644,P29474,P10451,O96013,P63098,P30044,O75569,P21246,…
GO:BP	regulation of multicellular organismal process	GO:0051239	2.94213e-08	7.53134	2753	152	52	21092	P00519,P35318,P15848,Q8NDB2,O43521-2,P11274,P16860,Q14790,P25942,P29965,O43927,Q16698,P25685,Q12805,P01133,Q96RT1,Q13158,Q12778,O43524,O00182,Q14353,P01241,Q14956,Q99075,P04792,Q8TAD2,P24394,P01584,P13232,Q9Y624,P07948,P52564,P39900,P07196,P29474,P10451,O96013,P49763,P23284,P21246,Q12913,Q15109,Q8IXJ6,Q15797,Q13043,P10646,P07204,Q9Y6Q6,Q92956,P19474,O14904,Q05516
GO:BP	regulation of leukocyte cell-cell adhesion	GO:1903037	3.08925e-08	7.51015	364	152	19	21092	P00519,P42574,O00585,Q9NRJ3,P29965,Q13158,O43524,P17931,O00182,Q14956,P18065,P24394,P01584,P13232,P07948,Q15109,Q92956,P07947,Q05516
GO:BP	apoptotic process	GO:0006915	3.43365e-08	7.46424	1889	152	42	21092	P00519,P35318,O95831,Q96B36,O15169,O43521-2,P42574,Q14790,P22681,O00585,P25942,P29965,P0DN86,P07711,Q13158,P49789,Q12778,O43524,P17931,O00182,P55789,P04792,P01584,P13232,P07948,P52564,P16455,P07196,Q9Y6K9,P29474,O96013,P30044,O75569,P18031,Q7LG56,Q8IXJ6,Q99523,Q11201,O95630,Q13043,O14763,Q05516
GO:BP	response to oxygen-containing compound	GO:1901700	3.92113e-08	7.40659	1655	152	39	21092	P00519,P35318,O95831,O43521-2,P11274,P42574,Q14790,P22681,O00585,O43927,Q96RT1,Q13158,Q12778,O43524,O00182,P55789,P01241,P18065,P01584,O15357,P07948,P52564,P16455,P39900,P07196,P29474,P10451,P30044,P18031,Q15109,Q8IXJ6,Q99523,Q99727,P07204,Q9Y6Q6,O60763,P08670,O14904,P07947
GO:BP	cell-cell adhesion	GO:0098609	5.61522e-08	7.25063	946	152	29	21092	P00519,P42574,O00585,Q9NRJ3,Q04900,P29965,O43927,Q13158,O43524,P17931,O00182,Q14956,P04792,P18065,P24394,P01584,P13232,P18084,Q9Y624,Q6UWL6,P07948,O96013,P16284,Q15109,Q96GP6,O43291,Q92956,P07947,Q05516
GO:BP	positive regulation of cell adhesion	GO:0045785	6.0718e-08	7.21668	477	152	21	21092	P00519,O00585,Q9NRJ3,P29965,O43927,Q13158,O43524,O00182,P18065,P24394,P01584,P13232,Q9Y624,P07948,P14543,Q12913,Q15109,Q13043,Q92956,P07947,Q05516
GO:BP	positive regulation of signal transduction	GO:0009967	6.11367e-08	7.2137	1523	152	37	21092	P00519,O15169,Q8NDB2,O43521-2,Q14790,P22681,O00585,P25942,P08962,P01133,Q96RT1,Q13158,O00182,P01241,Q14956,Q99075,Q9P0G3,P01584,P13232,Q9Y624,P07948,P52564,P39900,Q9Y6K9,P14543,P29474,P63098,O75569,P18031,Q12913,Q15109,Q2MKA7,Q13043,Q9Y6Q6,O14763,P19474,Q92558
GO:BP	regulation of catalytic activity	GO:0050790	6.27094e-08	7.20267	2354	152	47	21092	P00519,O95831,Q96B36,Q07960,Q9NZN5,O15169,O43521-2,P11274,P42574,Q14790,P22681,O00585,P25942,P29965,Q9HAW4,O43927,P01133,Q13158,P17931,O00182,P01241,Q99075,P04792,P01584,P13232,Q9Y624,P07948,P52564,P16455,P29474,P41236,P63098,P30044,Q9HCU5,O75569,P21246,P18031,Q12913,Q15109,P35237,Q99523,O43291,Q13043,P10646,Q99727,Q9Y6Q6,O14763
GO:BP	negative regulation of response to stimulus	GO:0048585	6.49458e-08	7.18745	1604	152	38	21092	P00519,P35318,Q96B36,O15169,Q8NDB2,P11274,Q14790,P22681,O43927,Q96RT1,Q12778,O43524,P17931,O00182,P55789,Q9P0G3,P04792,P18065,P24394,P01584,P13232,P07948,P39900,O95644,P29474,P10451,P18031,Q12913,Q7LG56,Q8IXJ6,O95630,Q13043,P10646,P07204,Q92956,P19474,O00308,P07947
GO:BP	regulation of apoptotic process	GO:0042981	6.92983e-08	7.15928	1453	152	36	21092	P00519,P35318,O95831,Q96B36,O43521-2,P42574,Q14790,P22681,O00585,P25942,P29965,Q13158,Q12778,O43524,P17931,O00182,P55789,P04792,P01584,P13232,P07948,P52564,P16455,P07196,P29474,O96013,P30044,O75569,P18031,Q7LG56,Q8IXJ6,Q11201,O95630,Q13043,O14763,Q05516
GO:BP	organonitrogen compound metabolic process	GO:1901564	7.88997e-08	7.10292	6522	152	86	21092	Q96IU4,P00519,O95831,Q96B36,O15169,Q8NDB2,O43521-2,P11274,P16860,P42574,Q14790,P22681,O00585,P25942,P29965,Q9HAW4,P07711,P25685,P55039,Q12805,P01133,Q13158,P49789,Q9Y680,Q12778,O43524,P17931,O00182,Q14353,P01241,Q14956,Q99075,P06865,Q9P0G3,P30519,P04792,Q8TAD2,P01584,P13232,Q6UWL6,Q9Y5K2,Q16773,P07948,P52564,Q9Y4K4,Q6UB28,P16455,P39900,P41227,P29474,Q9H0P0,Q9UKK9,O96013,P16284,P49763,P23284,P4123…
GO:BP	programmed cell death	GO:0012501	8.27869e-08	7.08204	1942	152	42	21092	P00519,P35318,O95831,Q96B36,O15169,O43521-2,P42574,Q14790,P22681,O00585,P25942,P29965,P0DN86,P07711,Q13158,P49789,Q12778,O43524,P17931,O00182,P55789,P04792,P01584,P13232,P07948,P52564,P16455,P07196,Q9Y6K9,P29474,O96013,P30044,O75569,P18031,Q7LG56,Q8IXJ6,Q99523,Q11201,O95630,Q13043,O14763,Q05516
GO:BP	regulation of phosphate metabolic process	GO:0019220	9.0373e-08	7.04396	1391	152	35	21092	P00519,Q96B36,O15169,Q8NDB2,P42574,P22681,O00585,P25942,P29965,Q9HAW4,P01133,P17931,P01241,Q14956,Q99075,P04792,P01584,P13232,Q6UWL6,P07948,P52564,P29474,P16284,P49763,P41236,P18031,Q12913,Q15109,Q2MKA7,Q8IXJ6,Q13043,Q9Y6Q6,Q92956,O14763,P07947
GO:BP	regulation of phosphorus metabolic process	GO:0051174	9.2174e-08	7.03539	1392	152	35	21092	P00519,Q96B36,O15169,Q8NDB2,P42574,P22681,O00585,P25942,P29965,Q9HAW4,P01133,P17931,P01241,Q14956,Q99075,P04792,P01584,P13232,Q6UWL6,P07948,P52564,P29474,P16284,P49763,P41236,P18031,Q12913,Q15109,Q2MKA7,Q8IXJ6,Q13043,Q9Y6Q6,Q92956,O14763,P07947
GO:BP	regulation of cell death	GO:0010941	1.17862e-07	6.92862	1637	152	38	21092	P00519,P35318,O95831,Q96B36,O43521-2,P42574,Q14790,P22681,O00585,P25942,P29965,Q13158,Q12778,O43524,P17931,O00182,P55789,Q14956,P04792,P01584,P13232,P07948,P52564,P16455,P07196,Q9Y6K9,P29474,O96013,P30044,O75569,P18031,Q7LG56,Q8IXJ6,Q11201,O95630,Q13043,O14763,Q05516
GO:BP	enzyme-linked receptor protein signaling pathway	GO:0007167	1.18016e-07	6.92806	976	152	29	21092	P00519,Q96B36,O15169,P16860,P42574,P22681,P08962,Q12805,P01133,Q96RT1,Q12778,P01241,Q99075,P06865,P04792,P18065,P01584,P18084,P07948,P49763,P21246,P18031,Q12913,Q8IXJ6,Q15797,Q99523,P08670,Q92558,P07947
GO:BP	positive regulation of cell communication	GO:0010647	1.20013e-07	6.92077	1718	152	39	21092	P00519,O15169,Q8NDB2,O43521-2,Q14790,P22681,O00585,P25942,P08962,P01133,Q96RT1,Q13158,O00182,P01241,Q14956,Q99075,Q9P0G3,P01584,P13232,Q9Y624,P07948,P52564,P39900,Q9Y6K9,P14543,P29474,P10451,P63098,O75569,P21246,P18031,Q12913,Q15109,Q2MKA7,Q13043,Q9Y6Q6,O14763,P19474,Q92558
GO:BP	regulation of programmed cell death	GO:0043067	1.20649e-07	6.91847	1482	152	36	21092	P00519,P35318,O95831,Q96B36,O43521-2,P42574,Q14790,P22681,O00585,P25942,P29965,Q13158,Q12778,O43524,P17931,O00182,P55789,P04792,P01584,P13232,P07948,P52564,P16455,P07196,P29474,O96013,P30044,O75569,P18031,Q7LG56,Q8IXJ6,Q11201,O95630,Q13043,O14763,Q05516
GO:BP	multicellular organismal process	GO:0032501	1.28149e-07	6.89228	7463	152	93	21092	P00519,P35318,O95831,P15848,O15169,Q8NDB2,O43521-2,P11274,P16860,P42574,Q14790,P22681,Q04900,P25942,P29965,P41208,P0DN86,O43405,P39060,P07711,O43927,Q16698,P25685,Q12805,P01133,Q96RT1,Q13158,Q01543,Q12778,O43524,O00182,Q14353,P55789,P01241,Q14956,Q99075,P06865,Q9P0G3,P04792,P18065,Q8TAD2,P24394,P01584,P13232,O15357,P18084,Q9Y624,P07948,P52564,O15232,Q14696,P39900,Q92597,P07196,O95644,P14543,P2947…
GO:BP	positive regulation of signaling	GO:0023056	1.28604e-07	6.89074	1722	152	39	21092	P00519,O15169,Q8NDB2,O43521-2,Q14790,P22681,O00585,P25942,P08962,P01133,Q96RT1,Q13158,O00182,P01241,Q14956,Q99075,Q9P0G3,P01584,P13232,Q9Y624,P07948,P52564,P39900,Q9Y6K9,P14543,P29474,P10451,P63098,O75569,P21246,P18031,Q12913,Q15109,Q2MKA7,Q13043,Q9Y6Q6,O14763,P19474,Q92558
GO:BP	regulation of signal transduction	GO:0009966	1.45678e-07	6.8366	2968	152	53	21092	P00519,P35318,Q96B36,Q07960,Q9NZN5,O15169,Q8NDB2,O43521-2,P11274,Q14790,P22681,O00585,P25942,P08962,P01133,Q96RT1,Q13158,Q12778,O43524,P17931,O00182,P01241,Q14956,Q99075,Q9P0G3,P04792,P18065,P01584,P13232,Q9Y624,P07948,P52564,P39900,Q9Y6K9,O95644,P14543,P29474,O96013,P41236,P63098,O75569,P18031,Q12913,Q15109,Q7LG56,Q2MKA7,O95630,Q13043,Q9Y6Q6,O14763,P19474,Q92558,O00308
GO:BP	cell migration	GO:0016477	1.62819e-07	6.7883	1498	152	36	21092	P00519,P15848,P11274,O00585,Q9Y4X3,Q9NRJ3,P25942,P08962,O43927,P01133,Q13158,O43524,P17931,O00182,Q14956,Q99075,P04792,P01584,P18084,Q9Y624,P07948,P39900,P29474,O96013,P16284,P49763,P23284,P21246,Q12913,Q15109,Q13043,P63313,Q9Y6Q6,Q92956,Q02880,P07947
GO:BP	positive regulation of protein metabolic process	GO:0051247	1.81987e-07	6.73996	1504	152	36	21092	P00519,O95831,O15169,Q8NDB2,O43521-2,P42574,Q14790,O00585,P25942,P29965,Q9HAW4,P01133,Q13158,Q12778,O00182,P01241,Q14956,Q99075,Q8TAD2,P01584,P07948,P52564,P16284,P49763,P18031,Q12913,Q15109,Q2MKA7,Q8IXJ6,Q13043,Q9Y6Q6,Q92956,O14763,P08670,O00308,P07947
GO:BP	leukocyte activation	GO:0045321	1.86126e-07	6.73019	995	152	29	21092	P00519,Q8NDB2,P11274,P42574,Q14790,P22681,O00585,P25942,P29965,P07711,Q13158,O43524,P17931,O00182,Q14956,P18065,P24394,P01584,P13232,Q9GZY6,P07948,Q92597,Q12913,Q15109,Q11201,Q92956,P40222,P07947,Q05516
GO:BP	animal organ development	GO:0048513	2.13662e-07	6.67027	3591	152	59	21092	P00519,P35318,O43521-2,P11274,P16860,P42574,Q14790,P22681,Q04900,P29965,P39060,P07711,Q12805,P01133,Q13158,Q01543,O43524,O00182,Q14353,P55789,P01241,Q99075,Q8TAD2,P24394,P01584,P13232,O15357,Q9UKP3,Q9Y5K2,P07948,P52564,O15232,P16455,P39900,P07196,O95644,P14543,P29474,P10451,P16284,P49763,P23284,P63098,O75569,P21246,Q12913,Q15109,Q7LG56,Q8IXJ6,Q15797,O43291,Q11201,Q13043,Q9Y6A5,Q9Y6Q6,Q02880,P0867…
GO:BP	response to other organism	GO:0051707	2.14814e-07	6.66794	1513	152	36	21092	P00519,P35318,Q8NDB2,P11274,P42574,Q14790,O00585,P48643,P25942,O43405,O43927,Q96RT1,Q13158,P17931,O00182,P55789,P04792,P24394,P01584,Q16773,P07948,P39900,Q9Y6K9,P29474,Q9H0P0,O75569,P18031,Q8IXJ6,Q9UNK0,Q99727,P07204,Q9Y6Q6,Q92956,P19474,P08670,P07947
GO:BP	positive regulation of protein phosphorylation	GO:0001934	2.23247e-07	6.65121	743	152	25	21092	P00519,O15169,Q8NDB2,O00585,P25942,P29965,Q9HAW4,P01133,P01241,Q14956,Q99075,P01584,P07948,P52564,P16284,P49763,P18031,Q12913,Q15109,Q2MKA7,Q13043,Q9Y6Q6,Q92956,O14763,P07947
GO:BP	response to external biotic stimulus	GO:0043207	2.26956e-07	6.64406	1516	152	36	21092	P00519,P35318,Q8NDB2,P11274,P42574,Q14790,O00585,P48643,P25942,O43405,O43927,Q96RT1,Q13158,P17931,O00182,P55789,P04792,P24394,P01584,Q16773,P07948,P39900,Q9Y6K9,P29474,Q9H0P0,O75569,P18031,Q8IXJ6,Q9UNK0,Q99727,P07204,Q9Y6Q6,Q92956,P19474,P08670,P07947
GO:BP	positive regulation of cell-cell adhesion	GO:0022409	2.39724e-07	6.62029	316	152	17	21092	P00519,O00585,P29965,O43927,Q13158,O43524,O00182,P18065,P24394,P01584,P13232,Q9Y624,P07948,Q15109,Q92956,P07947,Q05516
GO:BP	regulation of cell population proliferation	GO:0042127	2.63377e-07	6.57942	1683	152	38	21092	P00519,P35318,P42574,P25942,P29965,P39060,P01133,Q13158,Q12778,O43524,P17931,O00182,Q14956,Q99075,P18065,P24394,P01584,P13232,O15357,P07948,P39900,Q92597,P29474,P49763,O75569,P21246,Q12913,Q15109,Q8IXJ6,Q15797,O43291,O95630,Q13043,Q9Y6Q6,Q92956,O14904,Q05516,Q13105
GO:BP	cell death	GO:0008219	2.8973e-07	6.53801	2107	152	43	21092	P00519,P35318,O95831,Q96B36,O15169,O43521-2,P42574,Q14790,P22681,O00585,P25942,P29965,P0DN86,P07711,Q13158,P49789,Q12778,O43524,P17931,O00182,P55789,Q14956,P04792,P01584,P13232,P07948,P52564,P16455,P07196,Q9Y6K9,P29474,O96013,P30044,O75569,P18031,Q7LG56,Q8IXJ6,Q99523,Q11201,O95630,Q13043,O14763,Q05516
GO:BP	phosphorylation	GO:0016310	3.3759e-07	6.47161	1862	152	40	21092	P00519,Q96B36,O15169,Q8NDB2,P11274,P42574,P22681,O00585,P25942,P29965,Q9HAW4,Q12805,P01133,P01241,Q14956,Q99075,P04792,P01584,P13232,Q6UWL6,P07948,P52564,Q9Y4K4,Q9Y6K9,O96013,P16284,P49763,O75569,P18031,Q12913,Q15109,Q2MKA7,Q8IXJ6,Q15797,Q11201,Q13043,Q9Y6Q6,Q92956,O14763,P07947
GO:BP	positive regulation of immune system process	GO:0002684	3.50532e-07	6.45527	954	152	28	21092	P00519,Q8NDB2,Q14790,O00585,Q9Y4X3,P25942,P29965,O43405,O43927,Q13158,O43524,P17931,O00182,P18065,P24394,P01584,P13232,Q9GZY6,P07948,P39900,Q9Y6K9,P49763,P21246,Q12913,Q15109,Q92956,P07947,Q05516
GO:BP	regulation of phosphorylation	GO:0042325	3.59343e-07	6.44449	1237	152	32	21092	P00519,Q96B36,O15169,Q8NDB2,P42574,P22681,O00585,P25942,P29965,Q9HAW4,P01133,P01241,Q14956,Q99075,P04792,P01584,P13232,Q6UWL6,P07948,P52564,P16284,P49763,P18031,Q12913,Q15109,Q2MKA7,Q8IXJ6,Q13043,Q9Y6Q6,Q92956,O14763,P07947
GO:BP	regulation of T cell activation	GO:0050863	3.73604e-07	6.42759	372	152	18	21092	P00519,P42574,O00585,P29965,Q13158,O43524,P17931,O00182,Q14956,P18065,P24394,P01584,P13232,P07948,Q15109,Q92956,P07947,Q05516
GO:BP	positive regulation of cell migration	GO:0030335	3.80095e-07	6.42011	527	152	21	21092	P00519,O00585,Q9Y4X3,P25942,O43927,P01133,Q13158,P17931,O00182,Q14956,Q99075,P04792,P01584,P07948,P29474,P16284,P49763,P21246,Q15109,Q13043,Q92956
GO:BP	positive regulation of nitrogen compound metabolic process	GO:0051173	4.27238e-07	6.36933	3152	152	54	21092	Q96IU4,P00519,O95831,O15169,Q8NDB2,O43521-2,Q9P1Z2,P42574,Q14790,O00585,P48643,P25942,P29965,Q9HAW4,P25685,P01133,Q13158,Q01543,Q12778,O43524,O00182,P55789,P01241,Q14956,Q99075,Q8TAD2,P01584,P07948,P52564,P16455,P39900,Q9Y6K9,O95644,P29474,P10451,P16284,P49763,P63098,P18031,Q12913,Q15109,Q2MKA7,Q8IXJ6,Q15797,Q13043,Q9Y6Q6,Q92956,O14763,P19474,P08670,O00308,P07947,Q05516,Q13105
GO:BP	regulation of intracellular signal transduction	GO:1902531	4.45277e-07	6.35137	1714	152	38	21092	P00519,Q96B36,Q07960,Q9NZN5,O15169,Q8NDB2,O43521-2,P11274,Q14790,P22681,O00585,P25942,P01133,Q96RT1,Q13158,Q12778,O00182,P01241,Q14956,Q99075,P04792,P01584,Q9Y624,P07948,P52564,Q9Y6K9,O96013,P63098,O75569,P18031,Q12913,Q15109,Q7LG56,O95630,Q13043,Q9Y6Q6,O14763,P19474
GO:BP	positive regulation of cellular process	GO:0048522	4.71106e-07	6.32688	5641	152	77	21092	Q96IU4,P00519,P35318,O95831,P15848,O15169,Q8NDB2,O43521-2,Q9P1Z2,P42574,Q14790,P22681,O00585,Q9Y4X3,Q9NRJ3,P48643,P25942,P29965,P08962,Q9HAW4,O43927,P25685,P01133,Q96RT1,Q13158,Q01543,Q12778,O43524,P17931,O00182,P55789,P01241,Q14956,Q99075,Q9P0G3,P04792,P18065,P24394,P01584,P13232,Q9Y624,P07948,P52564,Q14696,P16455,P39900,P07196,Q9Y6K9,O95644,P14543,P29474,P10451,P16284,P49763,P63098,O75569,P2124…
GO:BP	lymphocyte activation	GO:0046649	4.73018e-07	6.32512	834	152	26	21092	P00519,Q8NDB2,P42574,Q14790,O00585,P25942,P29965,P07711,Q13158,O43524,P17931,O00182,Q14956,P18065,P24394,P01584,P13232,Q9GZY6,P07948,Q12913,Q15109,Q11201,Q92956,P40222,P07947,Q05516
GO:BP	regulation of cell activation	GO:0050865	5.27644e-07	6.27766	712	152	24	21092	P00519,Q8NDB2,P11274,P42574,O00585,P25942,P29965,Q13158,O43524,P17931,O00182,Q14956,P18065,P24394,P01584,P13232,Q9Y624,P07948,P29474,Q15109,P07204,Q92956,P07947,Q05516
GO:BP	positive regulation of T cell activation	GO:0050870	5.47566e-07	6.26156	246	152	15	21092	P00519,O00585,P29965,Q13158,O43524,O00182,P18065,P24394,P01584,P13232,P07948,Q15109,Q92956,P07947,Q05516
GO:BP	regulation of biological process	GO:0050789	6.17283e-07	6.20952	12361	152	125	21092	Q96IU4,P00519,P35318,O95831,Q96B36,Q07960,Q9NZN5,P15848,O15169,Q8NDB2,O43521-2,P11274,P16860,Q9P1Z2,P42574,Q14790,P22681,O00585,Q9Y4X3,Q9NRJ3,P48643,Q04900,P25942,P29965,P08962,P41208,P0DN86,Q9HAW4,O43405,P39060,O43927,Q16698,P25685,P55039,Q12805,P01133,Q96RT1,Q13158,P12318,P49789,Q01543,Q12778,O43524,P17931,O00182,Q14353,P55789,P01241,Q14956,Q99075,P06865,Q9P0G3,P04792,P18065,Q9P0M4,Q8TAD2,P2439…
GO:BP	regulation of cell motility	GO:2000145	7.2372e-07	6.14043	985	152	28	21092	P00519,P15848,P11274,O00585,Q9Y4X3,Q9NRJ3,P25942,O43927,P01133,Q13158,O43524,P17931,O00182,Q14956,Q99075,P04792,P01584,P07948,P29474,P16284,P49763,P21246,Q12913,Q15109,O43291,Q13043,P63313,Q92956
GO:BP	immune response	GO:0006955	7.54668e-07	6.12224	1913	152	40	21092	P00519,Q8NDB2,P11274,Q14790,P22681,O00585,Q9Y4X3,Q9NRJ3,Q04900,P25942,P29965,O43405,P07711,O43927,Q96RT1,Q13158,P12318,P17931,O00182,P55789,P24394,P01584,P13232,Q9GZY6,P07948,P52564,P39900,Q9Y6K9,O75569,P18031,Q12913,Q15109,Q8IXJ6,Q11201,Q9UNK0,Q9Y6Q6,Q92956,P19474,P08670,P07947
GO:BP	protein metabolic process	GO:0019538	7.69864e-07	6.11359	5462	152	75	21092	P00519,O95831,Q96B36,O15169,Q8NDB2,O43521-2,P11274,P42574,Q14790,P22681,O00585,P25942,P29965,Q9HAW4,P07711,P25685,P55039,Q12805,P01133,Q13158,P49789,Q9Y680,Q12778,O43524,P17931,O00182,P01241,Q14956,Q99075,Q9P0G3,P04792,Q8TAD2,P01584,P13232,Q6UWL6,Q9Y5K2,P07948,P52564,Q9Y4K4,Q6UB28,P16455,P39900,P41227,O96013,P16284,P49763,P23284,P41236,P63098,P30044,O75569,P18031,Q12913,Q15109,Q2MKA7,P35237,Q8IXJ…
GO:BP	regulation of cell migration	GO:0030334	8.33771e-07	6.07895	923	152	27	21092	P00519,P15848,P11274,O00585,Q9Y4X3,Q9NRJ3,P25942,O43927,P01133,Q13158,O43524,P17931,O00182,Q14956,Q99075,P04792,P01584,P07948,P29474,P16284,P49763,P21246,Q12913,Q15109,Q13043,P63313,Q92956
GO:BP	response to hormone	GO:0009725	8.45759e-07	6.07275	857	152	26	21092	P35318,O95831,P15848,O43521-2,Q9P1Z2,P42574,O00585,P0DN86,P07711,Q12778,O43524,P01241,P18065,P24394,P01584,O15357,P07948,P07196,P29474,P10451,P49763,P18031,Q99523,P10646,Q99727,O60763
GO:BP	positive regulation of intracellular signal transduction	GO:1902533	9.08725e-07	6.04157	995	152	28	21092	P00519,O15169,Q8NDB2,O43521-2,Q14790,P22681,O00585,P25942,P01133,Q96RT1,Q13158,O00182,P01241,Q14956,Q99075,P01584,Q9Y624,P07948,P52564,Q9Y6K9,P63098,O75569,P18031,Q12913,Q15109,Q9Y6Q6,O14763,P19474
GO:BP	regulation of cellular process	GO:0050794	9.3816e-07	6.02772	11130	152	117	21092	Q96IU4,P00519,P35318,O95831,Q96B36,Q07960,Q9NZN5,P15848,O15169,Q8NDB2,O43521-2,P11274,P16860,Q9P1Z2,P42574,Q14790,P22681,O00585,Q9Y4X3,Q9NRJ3,P48643,Q04900,P25942,P29965,P08962,P41208,P0DN86,Q9HAW4,P39060,O43927,P25685,P55039,Q12805,P01133,Q96RT1,Q13158,P12318,P49789,Q01543,Q12778,O43524,P17931,O00182,P55789,P01241,Q14956,Q99075,P06865,Q9P0G3,P04792,P18065,Q9P0M4,Q8TAD2,P24394,P01584,P13232,P4944…
GO:BP	positive regulation of cell motility	GO:2000147	9.40358e-07	6.02671	554	152	21	21092	P00519,O00585,Q9Y4X3,P25942,O43927,P01133,Q13158,P17931,O00182,Q14956,Q99075,P04792,P01584,P07948,P29474,P16284,P49763,P21246,Q15109,Q13043,Q92956
GO:BP	response to molecule of bacterial origin	GO:0002237	9.69243e-07	6.01357	346	152	17	21092	P00519,P35318,P11274,P42574,Q14790,O43927,Q96RT1,O00182,P55789,P01584,P07948,P29474,Q8IXJ6,Q99727,P07204,Q9Y6Q6,P08670
GO:BP	positive regulation of macromolecule metabolic process	GO:0010604	1.11026e-06	5.95458	3535	152	57	21092	Q96IU4,P00519,O95831,O15169,Q8NDB2,O43521-2,Q9P1Z2,P42574,Q14790,O00585,P48643,P25942,P29965,Q9HAW4,P25685,P01133,Q13158,Q01543,Q12778,O43524,O00182,P55789,P01241,Q14956,Q99075,P04792,Q8TAD2,P24394,P01584,P13232,P07948,P52564,P16455,P39900,Q9Y6K9,O95644,P29474,P10451,P16284,P49763,P63098,P18031,Q12913,Q15109,Q2MKA7,Q8IXJ6,Q15797,Q13043,Q9Y6Q6,Q92956,O14763,P19474,P08670,O00308,P07947,Q05516,Q13105
GO:BP	transmembrane receptor protein tyrosine kinase signaling pathway	GO:0007169	1.17564e-06	5.92972	619	152	22	21092	P00519,Q96B36,P42574,P22681,P08962,Q12805,P01133,Q96RT1,Q12778,P01241,Q99075,P04792,P18065,P01584,P07948,P49763,P18031,Q12913,Q8IXJ6,Q99523,Q92558,P07947
GO:BP	cell motility	GO:0048870	1.31999e-06	5.87943	1698	152	37	21092	P00519,P15848,P11274,O00585,Q9Y4X3,Q9NRJ3,P25942,P08962,O43927,P01133,Q13158,O43524,P17931,O00182,Q14956,Q99075,P04792,P01584,P18084,Q9Y624,P07948,P39900,P29474,O96013,P16284,P49763,P23284,P21246,Q12913,Q15109,O43291,Q13043,P63313,Q9Y6Q6,Q92956,Q02880,P07947
GO:BP	regulation of molecular function	GO:0065009	1.37714e-06	5.86102	3055	152	52	21092	P00519,O95831,Q96B36,Q07960,Q9NZN5,O15169,O43521-2,P11274,P42574,Q14790,P22681,O00585,P25942,P29965,Q9HAW4,O43927,P01133,Q96RT1,Q13158,P17931,O00182,P01241,Q99075,P04792,P01584,P13232,Q9Y624,P07948,P52564,P16455,Q9Y6K9,P29474,P41236,P63098,P30044,Q9HCU5,O75569,P21246,P18031,Q12913,Q15109,P35237,Q8IXJ6,Q99523,O43291,Q13043,P10646,Q99727,Q9Y6Q6,O14763,P19474,O00308
GO:BP	regulation of protein modification process	GO:0031399	1.53548e-06	5.81376	1545	152	35	21092	P00519,Q96B36,O15169,Q8NDB2,P42574,P22681,O00585,P25942,P29965,Q9HAW4,P01133,P17931,P01241,Q14956,Q99075,P04792,P01584,P13232,Q6UWL6,P07948,P52564,P16284,P49763,P41236,P18031,Q12913,Q15109,Q2MKA7,Q8IXJ6,Q13043,Q9Y6Q6,Q92956,O14763,P19474,P07947
GO:BP	regulation of cell communication	GO:0010646	1.55488e-06	5.8083	3363	152	55	21092	P00519,P35318,Q96B36,Q07960,Q9NZN5,O15169,Q8NDB2,O43521-2,P11274,Q14790,P22681,O00585,P25942,P08962,P01133,Q96RT1,Q13158,Q12778,O43524,P17931,O00182,P01241,Q14956,Q99075,Q9P0G3,P04792,P18065,P01584,P13232,Q9Y624,P07948,P52564,P39900,Q9Y6K9,O95644,P14543,P29474,P10451,O96013,P41236,P63098,O75569,P21246,P18031,Q12913,Q15109,Q7LG56,Q2MKA7,O95630,Q13043,Q9Y6Q6,O14763,P19474,Q92558,O00308
GO:BP	positive regulation of locomotion	GO:0040017	1.56904e-06	5.80436	570	152	21	21092	P00519,O00585,Q9Y4X3,P25942,O43927,P01133,Q13158,P17931,O00182,Q14956,Q99075,P04792,P01584,P07948,P29474,P16284,P49763,P21246,Q15109,Q13043,Q92956
GO:BP	regulation of signaling	GO:0023051	1.75756e-06	5.75509	3374	152	55	21092	P00519,P35318,Q96B36,Q07960,Q9NZN5,O15169,Q8NDB2,O43521-2,P11274,Q14790,P22681,O00585,P25942,P08962,P01133,Q96RT1,Q13158,Q12778,O43524,P17931,O00182,P01241,Q14956,Q99075,Q9P0G3,P04792,P18065,P01584,P13232,Q9Y624,P07948,P52564,P39900,Q9Y6K9,O95644,P14543,P29474,P10451,O96013,P41236,P63098,O75569,P21246,P18031,Q12913,Q15109,Q7LG56,Q2MKA7,O95630,Q13043,Q9Y6Q6,O14763,P19474,Q92558,O00308
GO:BP	positive regulation of phosphorylation	GO:0042327	1.76745e-06	5.75265	821	152	25	21092	P00519,O15169,Q8NDB2,O00585,P25942,P29965,Q9HAW4,P01133,P01241,Q14956,Q99075,P01584,P07948,P52564,P16284,P49763,P18031,Q12913,Q15109,Q2MKA7,Q13043,Q9Y6Q6,Q92956,O14763,P07947
GO:BP	positive regulation of leukocyte cell-cell adhesion	GO:1903039	1.8873e-06	5.72416	269	152	15	21092	P00519,O00585,P29965,Q13158,O43524,O00182,P18065,P24394,P01584,P13232,P07948,Q15109,Q92956,P07947,Q05516
GO:BP	regulation of locomotion	GO:0040012	1.9706e-06	5.7054	1030	152	28	21092	P00519,P15848,P11274,O00585,Q9Y4X3,Q9NRJ3,P25942,O43927,P01133,Q13158,O43524,P17931,O00182,Q14956,Q99075,P04792,P01584,P07948,P29474,P16284,P49763,P21246,Q12913,Q15109,O43291,Q13043,P63313,Q92956
GO:BP	regulation of leukocyte migration	GO:0002685	2.24438e-06	5.6489	230	152	14	21092	P00519,P11274,O00585,Q9Y4X3,Q9NRJ3,O43927,Q13158,P17931,O00182,P07948,P49763,P21246,Q15109,Q92956
GO:BP	regulation of immune response	GO:0050776	2.32627e-06	5.63334	899	152	26	21092	P00519,Q8NDB2,P11274,Q14790,P25942,O43405,O43927,Q96RT1,Q13158,P12318,P17931,O00182,P55789,P24394,P01584,Q9GZY6,P07948,P52564,P39900,Q9Y6K9,P18031,Q12913,Q15109,Q92956,P19474,P07947
GO:BP	positive regulation of phosphate metabolic process	GO:0045937	2.55352e-06	5.59286	903	152	26	21092	P00519,O15169,Q8NDB2,O00585,P25942,P29965,Q9HAW4,P01133,P01241,Q14956,Q99075,P01584,P07948,P52564,P29474,P16284,P49763,P18031,Q12913,Q15109,Q2MKA7,Q13043,Q9Y6Q6,Q92956,O14763,P07947
GO:BP	positive regulation of phosphorus metabolic process	GO:0010562	2.55352e-06	5.59286	903	152	26	21092	P00519,O15169,Q8NDB2,O00585,P25942,P29965,Q9HAW4,P01133,P01241,Q14956,Q99075,P01584,P07948,P52564,P29474,P16284,P49763,P18031,Q12913,Q15109,Q2MKA7,Q13043,Q9Y6Q6,Q92956,O14763,P07947
GO:BP	anatomical structure morphogenesis	GO:0009653	2.58067e-06	5.58827	2722	152	48	21092	P00519,P35318,O15169,O43521-2,P11274,P16860,P42574,Q14790,P25942,O43405,P39060,O43927,P25685,Q12805,P01133,Q01543,O43524,Q14353,Q14956,Q99075,P06865,Q9P0G3,P04792,P24394,P01584,P13232,O15357,P18084,Q9Y624,Q9Y5K2,P39900,P07196,O95644,P29474,P10451,O96013,P49763,P63098,O75569,P21246,Q15797,O43291,Q13043,Q02880,Q92558,O14904,Q05516,Q13105
GO:BP	response to stress	GO:0006950	2.91994e-06	5.53463	3938	152	60	21092	P00519,P35318,O95831,O15169,O43521-2,P11274,P42574,Q14790,P22681,O00585,P25942,P29965,P41208,Q9HAW4,O43405,O43927,Q13158,Q12778,O43524,P17931,O00182,P55789,Q99075,P30519,P04792,Q9P0M4,Q8TAD2,P24394,P01584,Q9Y624,P07948,P52564,P16455,P39900,Q92597,P07196,Q9Y6K9,P29474,Q9H0P0,P10451,P49763,P30044,O75569,P21246,P18031,Q15109,Q7LG56,Q14162,P35237,Q8IXJ6,Q15797,Q9UNK0,P10646,P07204,Q9Y6Q6,Q92956,O1476…
GO:BP	biological regulation	GO:0065007	2.99507e-06	5.52359	13096	152	128	21092	Q96IU4,P00519,P35318,O95831,Q96B36,Q07960,Q9NZN5,P15848,O15169,Q8NDB2,O43521-2,P11274,P16860,Q9P1Z2,P42574,Q14790,P22681,O00585,Q9Y4X3,Q9NRJ3,P48643,Q04900,P25942,P29965,P08962,P41208,P0DN86,Q9HAW4,O43405,P39060,P07711,O43927,Q16698,P25685,P55039,Q12805,P01133,Q96RT1,Q13158,P12318,P49789,Q01543,Q12778,O43524,P17931,O00182,Q14353,P55789,P01241,Q14956,Q99075,P06865,Q9P0G3,P30519,P04792,P18065,Q9P0M…
GO:BP	peptidyl-tyrosine phosphorylation	GO:0018108	3.29031e-06	5.48276	375	152	17	21092	P00519,Q8NDB2,P11274,P22681,P25942,Q12805,P01133,P01241,Q99075,P13232,P07948,P52564,P16284,P18031,Q12913,Q92956,P07947
GO:BP	response to lipopolysaccharide	GO:0032496	3.40484e-06	5.4679	327	152	16	21092	P00519,P35318,P11274,P42574,Q14790,O43927,Q96RT1,O00182,P55789,P01584,P07948,P29474,Q99727,P07204,Q9Y6Q6,P08670
GO:BP	positive regulation of metabolic process	GO:0009893	3.44823e-06	5.4624	3849	152	59	21092	Q96IU4,P00519,P35318,O95831,O15169,Q8NDB2,O43521-2,Q9P1Z2,P42574,Q14790,O00585,P48643,P25942,P29965,Q9HAW4,Q16698,P25685,P01133,Q13158,Q01543,Q12778,O43524,O00182,P55789,P01241,Q14956,Q99075,P04792,Q8TAD2,P24394,P01584,P13232,P07948,P52564,P16455,P39900,Q9Y6K9,O95644,P29474,P10451,P16284,P49763,P63098,P18031,Q12913,Q15109,Q2MKA7,Q8IXJ6,Q15797,Q13043,Q9Y6Q6,Q92956,O14763,P19474,P08670,O00308,P0794…
GO:BP	T cell activation	GO:0042110	3.50605e-06	5.45518	538	152	20	21092	P00519,P42574,Q14790,O00585,P29965,P07711,Q13158,O43524,P17931,O00182,Q14956,P18065,P24394,P01584,P13232,P07948,Q15109,Q92956,P07947,Q05516
GO:BP	peptidyl-tyrosine modification	GO:0018212	3.56495e-06	5.44795	377	152	17	21092	P00519,Q8NDB2,P11274,P22681,P25942,Q12805,P01133,P01241,Q99075,P13232,P07948,P52564,P16284,P18031,Q12913,Q92956,P07947
GO:BP	negative regulation of immune system process	GO:0002683	3.76854e-06	5.42383	430	152	18	21092	Q8NDB2,P11274,P42574,O00585,Q9NRJ3,Q13158,P17931,O00182,P55789,Q14956,Q8TAD2,P24394,P07948,P39900,Q12913,Q92956,P19474,P07947
GO:BP	regulation of protein kinase activity	GO:0045859	3.96189e-06	5.4021	661	152	22	21092	P00519,Q96B36,O15169,P42574,P22681,O00585,P25942,P29965,Q9HAW4,P01133,P01241,Q99075,P04792,P01584,P07948,P52564,P18031,Q12913,Q15109,Q13043,Q9Y6Q6,O14763
GO:BP	response to peptide	GO:1901652	4.45978e-06	5.35069	489	152	19	21092	P35318,O43521-2,Q96RT1,Q12778,O43524,P55789,P01241,P18065,P01584,O15357,P07948,P39900,P07196,P18031,Q15109,Q99523,Q99727,O60763,P08670
GO:BP	positive regulation of mononuclear cell migration	GO:0071677	5.2812e-06	5.27727	74	152	9	21092	P00519,O00585,Q9Y4X3,O43927,Q13158,P17931,O00182,Q15109,Q92956
GO:BP	mononuclear cell migration	GO:0071674	5.45136e-06	5.2635	205	152	13	21092	P00519,O00585,Q9Y4X3,O43927,Q13158,P17931,O00182,Q9Y624,P07948,P16284,Q15109,Q9Y6Q6,Q92956
GO:BP	positive regulation of cellular metabolic process	GO:0031325	6.66229e-06	5.17638	3094	152	51	21092	Q96IU4,P00519,P35318,O15169,Q8NDB2,O43521-2,Q9P1Z2,P42574,O00585,P48643,P25942,P29965,Q9HAW4,P25685,P01133,Q13158,Q01543,Q12778,O43524,P55789,P01241,Q14956,Q99075,P01584,P07948,P52564,P16455,P39900,Q9Y6K9,O95644,P29474,P10451,P16284,P49763,P63098,P18031,Q12913,Q15109,Q2MKA7,Q8IXJ6,Q15797,Q13043,Q9Y6Q6,Q92956,O14763,P19474,P08670,O00308,P07947,Q05516,Q13105
GO:BP	regulation of response to external stimulus	GO:0032101	7.03392e-06	5.1528	948	152	26	21092	P11274,Q14790,O00585,Q9Y4X3,O43405,O43927,Q13158,O00182,P55789,P04792,P01584,P07948,P39900,P29474,P10451,P49763,P21246,P18031,Q15109,Q14162,Q8IXJ6,P10646,P07204,Q9Y6Q6,P19474,P07947
GO:BP	positive regulation of apoptotic process	GO:0043065	7.54346e-06	5.12243	505	152	19	21092	P00519,P35318,O95831,O43521-2,P42574,Q14790,P25942,P29965,Q13158,Q12778,O43524,O00182,P07948,P52564,O75569,Q8IXJ6,Q13043,O14763,Q05516
GO:BP	regulation of lymphocyte activation	GO:0051249	8.0608e-06	5.09362	565	152	20	21092	P00519,Q8NDB2,P42574,O00585,P25942,P29965,Q13158,O43524,P17931,O00182,Q14956,P18065,P24394,P01584,P13232,P07948,Q15109,Q92956,P07947,Q05516
GO:BP	cell population proliferation	GO:0008283	8.16075e-06	5.08827	1988	152	39	21092	P00519,P35318,P42574,P25942,P29965,P39060,P01133,Q13158,Q12778,O43524,P17931,O00182,Q14956,Q99075,P18065,P24394,P01584,P13232,O15357,P07948,P39900,Q92597,P29474,P49763,O75569,P21246,Q12913,Q15109,Q8IXJ6,Q15797,O43291,O95630,Q13043,Q9Y6A5,Q9Y6Q6,Q92956,O14904,Q05516,Q13105
GO:BP	response to organonitrogen compound	GO:0010243	8.52174e-06	5.06947	1028	152	27	21092	P00519,P35318,O95831,O43521-2,P42574,Q96RT1,Q13158,Q12778,O43524,P55789,P01241,P18065,P01584,O15357,P07948,P16455,P39900,P07196,P18031,Q15109,Q7LG56,Q8IXJ6,Q99523,Q99727,P07204,O60763,P08670
GO:BP	regulation of peptidyl-tyrosine phosphorylation	GO:0050730	9.38881e-06	5.02739	257	152	14	21092	P00519,Q8NDB2,P22681,P25942,P01133,P01241,Q99075,P13232,P07948,P16284,P18031,Q12913,Q92956,P07947
GO:BP	positive regulation of programmed cell death	GO:0043068	1.10429e-05	4.95692	517	152	19	21092	P00519,P35318,O95831,O43521-2,P42574,Q14790,P25942,P29965,Q13158,Q12778,O43524,O00182,P07948,P52564,O75569,Q8IXJ6,Q13043,O14763,Q05516
GO:BP	positive regulation of multicellular organismal process	GO:0051240	1.20072e-05	4.92056	1507	152	33	21092	P00519,P35318,P16860,Q14790,P25942,P29965,Q16698,P01133,Q13158,O43524,O00182,P01241,P04792,Q8TAD2,P24394,P01584,P13232,P07948,P39900,P07196,P29474,P10451,O96013,P49763,P23284,P21246,Q12913,Q15109,Q15797,P07204,Q9Y6Q6,Q92956,Q05516
GO:BP	locomotion	GO:0040011	1.23572e-05	4.90808	1349	152	31	21092	P00519,P15848,P11274,O00585,Q9Y4X3,Q9NRJ3,P25942,O43927,P01133,Q13158,O43524,P17931,O00182,Q14956,Q99075,P04792,P01584,P07948,P07196,P29474,P16284,P49763,P23284,P21246,Q12913,Q15109,O43291,Q13043,P63313,Q9Y6Q6,Q92956
GO:BP	regulation of developmental process	GO:0050793	1.71122e-05	4.76669	2499	152	44	21092	P00519,P35318,O15169,O43521-2,P11274,P16860,Q14790,P25942,O43405,O43927,P25685,Q12805,P01133,Q13158,Q12778,O43524,O00182,Q14353,P01241,Q14956,P04792,Q8TAD2,P24394,P01584,P13232,Q9Y624,P07948,P07196,O95644,P14543,P29474,P10451,O96013,P49763,P23284,P21246,Q15109,Q14162,Q8IXJ6,Q15797,Q99523,Q13043,O14904,Q05516
GO:BP	regulation of leukocyte activation	GO:0002694	1.92206e-05	4.71623	657	152	21	21092	P00519,Q8NDB2,P11274,P42574,O00585,P25942,P29965,Q13158,O43524,P17931,O00182,Q14956,P18065,P24394,P01584,P13232,P07948,Q15109,Q92956,P07947,Q05516
GO:BP	positive regulation of leukocyte migration	GO:0002687	2.2055e-05	4.65649	151	152	11	21092	P00519,O00585,Q9Y4X3,O43927,Q13158,P17931,O00182,P49763,P21246,Q15109,Q92956
GO:BP	positive regulation of peptidyl-tyrosine phosphorylation	GO:0050731	2.49886e-05	4.60226	191	152	12	21092	P00519,Q8NDB2,P25942,P01133,P01241,Q99075,P07948,P16284,P18031,Q12913,Q92956,P07947
GO:BP	regulation of multicellular organismal development	GO:2000026	2.652e-05	4.57643	1394	152	31	21092	P00519,P35318,P16860,Q14790,P25942,O43927,P25685,Q12805,P01133,Q13158,O43524,O00182,Q14956,P04792,Q8TAD2,P24394,P01584,P13232,Q9Y624,P07948,P07196,P29474,P10451,O96013,P49763,P21246,Q15109,Q8IXJ6,Q15797,O14904,Q05516
GO:BP	regulation of lymphocyte proliferation	GO:0050670	3.27204e-05	4.48518	238	152	13	21092	P42574,P25942,P29965,Q13158,P17931,O00182,Q14956,P18065,P01584,P13232,P07948,Q15109,Q92956
GO:BP	defense response	GO:0006952	3.41996e-05	4.46598	1742	152	35	21092	P35318,P11274,Q14790,O00585,P25942,P29965,O43405,O43927,Q13158,P17931,O00182,P55789,Q9P0M4,Q8TAD2,P24394,P01584,Q9Y624,P07948,P39900,Q9Y6K9,Q9H0P0,P10451,P30044,P21246,P18031,Q15109,Q8IXJ6,Q15797,Q9UNK0,Q9Y6Q6,Q92956,O14763,P19474,P08670,P07947
GO:BP	regulation of mononuclear cell migration	GO:0071675	3.61663e-05	4.4417	123	152	10	21092	P00519,O00585,Q9Y4X3,O43927,Q13158,P17931,O00182,P07948,Q15109,Q92956
GO:BP	regulation of mononuclear cell proliferation	GO:0032944	3.98715e-05	4.39934	242	152	13	21092	P42574,P25942,P29965,Q13158,P17931,O00182,Q14956,P18065,P01584,P13232,P07948,Q15109,Q92956
GO:BP	cellular response to endogenous stimulus	GO:0071495	4.65767e-05	4.33183	1348	152	30	21092	P00519,O95831,O15169,O43521-2,Q9P1Z2,P42574,P22681,P0DN86,P07711,O43927,Q12778,O43524,P55789,P01241,P18065,P01584,P18084,P07948,P49763,P18031,Q15109,Q8IXJ6,Q15797,Q99523,O43291,P10646,O60763,P08670,Q92558,P07947
GO:BP	positive regulation of lymphocyte activation	GO:0051251	4.7496e-05	4.32334	394	152	16	21092	P00519,O00585,P25942,P29965,Q13158,O43524,O00182,P18065,P24394,P01584,P13232,P07948,Q15109,Q92956,P07947,Q05516
GO:BP	response to nitrogen compound	GO:1901698	4.84867e-05	4.31438	1117	152	27	21092	P00519,P35318,O95831,O43521-2,P42574,Q96RT1,Q13158,Q12778,O43524,P55789,P01241,P18065,P01584,O15357,P07948,P16455,P39900,P07196,P18031,Q15109,Q7LG56,Q8IXJ6,Q99523,Q99727,P07204,O60763,P08670
GO:BP	regulation of response to stress	GO:0080134	5.31545e-05	4.27446	1356	152	30	21092	P00519,O15169,O43521-2,P11274,Q14790,O00585,O43405,Q13158,Q12778,O43524,O00182,P55789,Q99075,P04792,P01584,P07948,P16455,P39900,P29474,P10451,P21246,P18031,Q15109,Q14162,Q8IXJ6,P10646,P07204,Q9Y6Q6,P19474,P07947
GO:BP	response to cytokine	GO:0034097	5.81204e-05	4.23567	906	152	24	21092	P42574,Q14790,P22681,O00585,P25942,O43927,Q96RT1,Q13158,O43524,O00182,P55789,P24394,P01584,P13232,P07948,P39900,P18031,Q12913,Q9UNK0,Q99727,Q9Y6Q6,Q92956,P19474,P08670
GO:BP	regulation of kinase activity	GO:0043549	7.09733e-05	4.14891	776	152	22	21092	P00519,Q96B36,O15169,P42574,P22681,O00585,P25942,P29965,Q9HAW4,P01133,P01241,Q99075,P04792,P01584,P07948,P52564,P18031,Q12913,Q15109,Q13043,Q9Y6Q6,O14763
GO:BP	response to abiotic stimulus	GO:0009628	7.11354e-05	4.14791	1138	152	27	21092	P35318,O95831,P15848,P42574,Q14790,P22681,P25942,Q13158,Q12778,O43524,P30519,P04792,P18065,P01584,Q9Y624,P07948,P16455,Q92597,P29474,P49763,P21246,Q15109,P35237,Q8IXJ6,P07204,Q9Y6Q6,O14763
GO:BP	negative regulation of cell population proliferation	GO:0008285	7.4554e-05	4.12753	711	152	21	21092	P35318,P42574,P39060,O00182,Q14956,P01584,O15357,P07948,Q92597,P29474,O75569,P21246,Q12913,Q8IXJ6,Q15797,O43291,Q13043,Q92956,O14904,Q05516,Q13105
GO:BP	positive regulation of cell death	GO:0010942	7.72529e-05	4.11209	584	152	19	21092	P00519,P35318,O95831,O43521-2,P42574,Q14790,P25942,P29965,Q13158,Q12778,O43524,O00182,P07948,P52564,O75569,Q8IXJ6,Q13043,O14763,Q05516
GO:BP	lymphocyte proliferation	GO:0046651	8.13785e-05	4.08949	305	152	14	21092	P00519,P42574,P25942,P29965,Q13158,P17931,O00182,Q14956,P18065,P01584,P13232,P07948,Q15109,Q92956
GO:BP	angiogenesis	GO:0001525	8.4241e-05	4.07448	526	152	18	21092	P00519,P35318,P16860,Q14790,P25942,P39060,O43927,P25685,P01133,Q14956,P04792,P01584,P29474,O96013,P49763,P63098,Q15797,Q13043
GO:BP	positive regulation of protein kinase activity	GO:0045860	0.000104004	3.98295	417	152	16	21092	P00519,O15169,O00585,P25942,P29965,Q9HAW4,P01133,P01241,Q99075,P01584,P52564,P18031,Q15109,Q13043,Q9Y6Q6,O14763
GO:BP	apoptotic signaling pathway	GO:0097190	0.0001063	3.97347	596	152	19	21092	P00519,O95831,O43521-2,P42574,Q14790,Q13158,P49789,O43524,P17931,P04792,P01584,P13232,P29474,O75569,P18031,Q7LG56,Q99523,Q13043,O14763
GO:BP	mononuclear cell proliferation	GO:0032943	0.000107836	3.96724	312	152	14	21092	P00519,P42574,P25942,P29965,Q13158,P17931,O00182,Q14956,P18065,P01584,P13232,P07948,Q15109,Q92956
GO:BP	positive regulation of protein modification process	GO:0031401	0.000108305	3.96535	1010	152	25	21092	P00519,O15169,Q8NDB2,O00585,P25942,P29965,Q9HAW4,P01133,P01241,Q14956,Q99075,P01584,P07948,P52564,P16284,P49763,P18031,Q12913,Q15109,Q2MKA7,Q13043,Q9Y6Q6,Q92956,O14763,P07947
GO:BP	cell chemotaxis	GO:0060326	0.000116708	3.9329	314	152	14	21092	O00585,Q9Y4X3,Q9NRJ3,O43927,P17931,O00182,Q99075,P04792,P01584,P07948,P49763,P23284,P21246,Q9Y6Q6
GO:BP	regulation of cytokine production	GO:0001817	0.000124803	3.90378	733	152	21	21092	P00519,Q8NDB2,Q14790,P25942,P29965,Q96RT1,Q13158,O00182,Q14956,P04792,Q8TAD2,P24394,P01584,P13232,Q9Y624,P07948,P39900,Q12913,Q15109,Q92956,P19474
GO:BP	regulation of leukocyte proliferation	GO:0070663	0.000126599	3.89757	267	152	13	21092	P42574,P25942,P29965,Q13158,P17931,O00182,Q14956,P18065,P01584,P13232,P07948,Q15109,Q92956
GO:BP	vasculature development	GO:0001944	0.0001277	3.89381	734	152	21	21092	P00519,P35318,P16860,Q14790,P25942,P39060,O43927,P25685,P01133,Q12778,Q14956,P04792,P01584,O95644,P29474,O96013,P16284,P49763,P63098,Q15797,Q13043
GO:BP	immune system development	GO:0002520	0.000138418	3.85881	1023	152	25	21092	P00519,O43521-2,P11274,P42574,Q14790,Q04900,P25942,P29965,P07711,Q13158,Q01543,O43524,O00182,Q8TAD2,P24394,P01584,P13232,P07948,P21246,Q12913,Q15109,Q11201,Q13043,Q9Y6Q6,Q05516
GO:BP	cytokine production	GO:0001816	0.000143138	3.84425	739	152	21	21092	P00519,Q8NDB2,Q14790,P25942,P29965,Q96RT1,Q13158,O00182,Q14956,P04792,Q8TAD2,P24394,P01584,P13232,Q9Y624,P07948,P39900,Q12913,Q15109,Q92956,P19474
GO:BP	reproduction	GO:0000003	0.000151819	3.81867	1505	152	31	21092	P35318,O43521-2,P42574,Q14790,P22681,P48643,P41208,P0DN86,O43524,O00182,Q14353,P06865,Q9P0G3,P18065,P24394,P01584,Q12912,P52564,P29474,P10451,P49763,P21246,Q8IXJ6,Q15797,O43291,Q13043,Q9Y2W6,Q99727,P07204,Q02880,Q05516
GO:BP	regulation of MAP kinase activity	GO:0043405	0.000169544	3.77072	184	152	11	21092	O15169,P25942,P01133,P01241,P01584,P07948,P52564,P18031,Q12913,Q15109,Q9Y6Q6
GO:BP	negative regulation of multicellular organismal process	GO:0051241	0.000172955	3.76207	1035	152	25	21092	P35318,Q8NDB2,P11274,P16860,O43927,P25685,Q12805,Q96RT1,Q12778,O00182,Q14956,Q8TAD2,P24394,P01584,P07948,P52564,P29474,P10451,P21246,Q15109,Q8IXJ6,Q13043,P10646,P07204,O14904
GO:BP	hematopoietic or lymphoid organ development	GO:0048534	0.000185018	3.73279	964	152	24	21092	P00519,O43521-2,P11274,P42574,Q14790,Q04900,P29965,P07711,Q13158,Q01543,O43524,O00182,Q8TAD2,P24394,P01584,P13232,P07948,P21246,Q12913,Q15109,Q11201,Q13043,Q9Y6Q6,Q05516
GO:BP	positive regulation of kinase activity	GO:0033674	0.000193586	3.71313	495	152	17	21092	P00519,O15169,O00585,P25942,P29965,Q9HAW4,P01133,P01241,Q99075,P01584,P07948,P52564,P18031,Q15109,Q13043,Q9Y6Q6,O14763
GO:BP	positive regulation of leukocyte activation	GO:0002696	0.000223273	3.65116	441	152	16	21092	P00519,O00585,P25942,P29965,Q13158,O43524,O00182,P18065,P24394,P01584,P13232,P07948,Q15109,Q92956,P07947,Q05516
GO:BP	regulation of protein serine/threonine kinase activity	GO:0071900	0.000226228	3.64545	385	152	15	21092	P00519,O15169,P42574,P25942,P29965,P01133,P01241,P01584,P07948,P52564,P18031,Q12913,Q15109,Q13043,Q9Y6Q6
GO:BP	response to bacterium	GO:0009617	0.000228711	3.64071	760	152	21	21092	P00519,P35318,Q8NDB2,P11274,P42574,Q14790,O43405,O43927,Q96RT1,O00182,P55789,P01584,Q16773,P07948,P29474,Q8IXJ6,Q99727,P07204,Q9Y6Q6,Q92956,P08670
GO:BP	negative regulation of catalytic activity	GO:0043086	0.000238941	3.62171	762	152	21	21092	P00519,Q96B36,P42574,P22681,P17931,P04792,P01584,P13232,Q9Y624,P07948,P29474,P41236,P30044,P21246,P18031,Q12913,P35237,Q99523,O43291,P10646,Q99727
GO:BP	positive regulation of MAP kinase activity	GO:0043406	0.000261539	3.58246	115	152	9	21092	O15169,P25942,P01133,P01241,P01584,P52564,P18031,Q15109,Q9Y6Q6
GO:BP	MAPK cascade	GO:0000165	0.000278159	3.55571	769	152	21	21092	P00519,O15169,Q8NDB2,O00585,P25942,P01133,Q12778,O00182,P01241,Q14956,P01584,P07948,P52564,Q9Y4K4,O96013,P18031,Q12913,Q15109,Q15797,Q13043,Q9Y6Q6
GO:BP	positive regulation of response to external stimulus	GO:0032103	0.000284819	3.54543	449	152	16	21092	O00585,Q9Y4X3,O43405,O43927,Q13158,O00182,P04792,P01584,P07948,P39900,P49763,P21246,Q15109,Q14162,P07204,Q9Y6Q6
GO:BP	blood vessel development	GO:0001568	0.000294268	3.53126	703	152	20	21092	P00519,P35318,P16860,Q14790,P25942,P39060,O43927,P25685,P01133,Q12778,Q14956,P04792,P01584,P29474,O96013,P16284,P49763,P63098,Q15797,Q13043
GO:BP	positive regulation of T cell migration	GO:2000406	0.000298766	3.52467	35	152	6	21092	P00519,O00585,Q9Y4X3,O43927,Q13158,Q92956
GO:BP	regulation of angiogenesis	GO:0045765	0.000304282	3.51672	288	152	13	21092	P00519,P35318,P16860,P25942,O43927,P25685,Q14956,P04792,P01584,P29474,O96013,P49763,Q15797
GO:BP	cellular localization	GO:0051641	0.000319341	3.49575	3580	152	52	21092	P00519,O95831,Q07960,P15848,O15169,O43521-2,P11274,P22681,O00585,P48643,P08962,P41208,Q13561,P01133,Q96RT1,Q12778,P17931,O00182,P06865,P04792,P24394,P01584,Q9Y624,Q9GZY6,Q12912,P07948,Q8NI22,Q14696,P39900,P07196,Q9Y6K9,P29474,P16284,P63098,Q9HCU5,P21246,P18031,Q15109,O14828,Q99523,Q13043,O14662,O43752,Q9UNK0,P63313,P19474,O60763,Q8NEZ2,Q5VIR6,Q92558,O00308,Q05516
GO:BP	hemopoiesis	GO:0030097	0.000346515	3.46028	923	152	23	21092	P00519,P11274,P42574,Q14790,Q04900,P29965,P07711,Q13158,Q01543,O43524,O00182,Q8TAD2,P24394,P01584,P13232,P07948,P21246,Q12913,Q15109,Q11201,Q13043,Q9Y6Q6,Q05516
GO:BP	leukocyte apoptotic process	GO:0071887	0.000351052	3.45463	119	152	9	21092	O43521-2,P42574,O00585,P07711,Q13158,P17931,O00182,P07948,Q11201
GO:BP	regulation of vasculature development	GO:1901342	0.000356546	3.44788	292	152	13	21092	P00519,P35318,P16860,P25942,O43927,P25685,Q14956,P04792,P01584,P29474,O96013,P49763,Q15797
GO:BP	positive regulation of cell activation	GO:0050867	0.000361425	3.44198	457	152	16	21092	P00519,O00585,P25942,P29965,Q13158,O43524,O00182,P18065,P24394,P01584,P13232,P07948,Q15109,Q92956,P07947,Q05516
GO:BP	negative regulation of cell death	GO:0060548	0.000369283	3.43264	1001	152	24	21092	P00519,P42574,Q14790,P22681,O00585,P29965,Q13158,Q12778,P17931,P55789,Q14956,P04792,P01584,P13232,P16455,P07196,Q9Y6K9,P29474,O96013,P30044,P18031,Q7LG56,Q11201,O95630
GO:BP	leukocyte proliferation	GO:0070661	0.000397002	3.40121	347	152	14	21092	P00519,P42574,P25942,P29965,Q13158,P17931,O00182,Q14956,P18065,P01584,P13232,P07948,Q15109,Q92956
GO:BP	inflammatory response	GO:0006954	0.000399365	3.39863	786	152	21	21092	P35318,P11274,O00585,P25942,P29965,O43927,O00182,Q9P0M4,Q8TAD2,P24394,P01584,Q9Y624,P07948,Q9Y6K9,P10451,P30044,P21246,Q15109,Q15797,Q9Y6Q6,P07947
GO:BP	reproductive process	GO:0022414	0.000455094	3.3419	1496	152	30	21092	P35318,O43521-2,P42574,Q14790,P22681,P48643,P41208,P0DN86,O43524,O00182,Q14353,Q9P0G3,P18065,P24394,P01584,Q12912,P52564,P29474,P10451,P49763,P21246,Q8IXJ6,Q15797,O43291,Q13043,Q9Y2W6,Q99727,P07204,Q02880,Q05516
GO:BP	positive regulation of developmental process	GO:0051094	0.000513206	3.28971	1337	152	28	21092	P00519,P35318,Q14790,P25942,P01133,Q13158,O43524,O00182,P01241,P04792,P24394,P01584,P13232,Q9Y624,P07948,P07196,P14543,P29474,O96013,P49763,P23284,P21246,Q15109,Q14162,Q8IXJ6,Q15797,Q13043,Q05516
GO:BP	positive regulation of catalytic activity	GO:0043085	0.000520524	3.28356	1176	152	26	21092	P00519,O95831,O15169,O43521-2,P11274,Q14790,O00585,P25942,P29965,Q9HAW4,O43927,P01133,Q13158,O00182,P01241,Q99075,P01584,Q9Y624,P07948,P52564,P29474,P18031,Q15109,Q13043,Q9Y6Q6,O14763
GO:BP	regulation of MAPK cascade	GO:0043408	0.000616797	3.20986	668	152	19	21092	P00519,O15169,Q8NDB2,O00585,P25942,P01133,Q12778,O00182,P01241,Q14956,P01584,P07948,P52564,O96013,P18031,Q12913,Q15109,Q13043,Q9Y6Q6
GO:BP	regulation of nitrogen compound metabolic process	GO:0051171	0.000651219	3.18627	5706	152	70	21092	Q96IU4,P00519,O95831,Q96B36,O15169,Q8NDB2,O43521-2,P11274,Q9P1Z2,P42574,Q14790,P22681,O00585,P48643,P25942,P29965,Q9HAW4,P25685,Q12805,P01133,Q96RT1,Q13158,P49789,Q01543,Q12778,O43524,P17931,O00182,P55789,P01241,Q14956,Q99075,P04792,Q8TAD2,P01584,P13232,Q6UWL6,P07948,P52564,P16455,P39900,Q9Y6K9,O95644,P29474,P10451,P16284,P49763,P41236,P63098,P30044,P18031,Q12913,Q15109,Q2MKA7,P35237,Q8IXJ6,Q1579…
GO:BP	negative regulation of molecular function	GO:0044092	0.00065617	3.18298	1111	152	25	21092	P00519,Q96B36,P42574,P22681,Q96RT1,P17931,P04792,P01584,P13232,Q9Y624,P07948,P29474,P41236,P63098,P30044,P21246,P18031,Q12913,P35237,Q99523,O43291,P10646,Q99727,P19474,O00308
GO:BP	cellular response to growth factor stimulus	GO:0071363	0.000690605	3.16077	673	152	19	21092	P00519,Q96B36,O15169,P42574,P22681,P08962,O43927,O43524,P04792,P01584,P18084,P49763,P18031,Q8IXJ6,Q15797,Q99523,O43291,Q92558,P07947
GO:BP	neuron death	GO:0070997	0.000707303	3.15039	364	152	14	21092	P00519,O95831,Q96B36,O43521-2,P42574,Q14790,P22681,Q13158,O43524,P55789,Q14956,P07196,Q9Y6K9,O95630
GO:BP	regulation of vesicle-mediated transport	GO:0060627	0.0007129	3.14697	543	152	17	21092	P00519,Q07960,P11274,P22681,O00585,P08962,P01133,P17931,O00182,P24394,P01584,P07948,P63098,Q9HCU5,P18031,Q12913,Q2MKA7
GO:BP	T cell proliferation	GO:0042098	0.000740262	3.13061	213	152	11	21092	P00519,P42574,P29965,Q13158,P17931,O00182,Q14956,P18065,P01584,Q15109,Q92956
GO:BP	cellular response to cytokine stimulus	GO:0071345	0.000752679	3.12339	817	152	21	21092	Q14790,P22681,O00585,P25942,O43927,Q96RT1,Q13158,O43524,O00182,P55789,P24394,P01584,P13232,P07948,P39900,P18031,Q12913,Q9UNK0,Q9Y6Q6,Q92956,P08670
GO:BP	negative regulation of cell activation	GO:0050866	0.000812408	3.09023	215	152	11	21092	Q8NDB2,P11274,P42574,P17931,O00182,Q14956,P24394,P07948,P29474,P07204,Q92956
GO:BP	blood vessel morphogenesis	GO:0048514	0.000870267	3.06035	616	152	18	21092	P00519,P35318,P16860,Q14790,P25942,P39060,O43927,P25685,P01133,Q14956,P04792,P01584,P29474,O96013,P49763,P63098,Q15797,Q13043
GO:BP	negative regulation of programmed cell death	GO:0043069	0.000908957	3.04146	900	152	22	21092	P00519,P42574,Q14790,P22681,O00585,P29965,Q13158,Q12778,P17931,P55789,P04792,P01584,P13232,P16455,P07196,P29474,O96013,P30044,P18031,Q7LG56,Q11201,O95630
GO:BP	regulation of transferase activity	GO:0051338	0.000979143	3.00915	904	152	22	21092	P00519,Q96B36,O15169,P42574,P22681,O00585,P25942,P29965,Q9HAW4,P01133,P01241,Q99075,P04792,P01584,P07948,P52564,P18031,Q12913,Q15109,Q13043,Q9Y6Q6,O14763
GO:BP	cell differentiation	GO:0030154	0.00098766	3.00539	4256	152	57	21092	P00519,P35318,O95831,P15848,O15169,P11274,P42574,Q14790,O00585,P29965,P08962,P39060,P07711,Q12805,Q13158,Q01543,Q12778,O43524,P17931,O00182,P06865,P24394,P01584,P13232,P18084,Q9Y624,P07948,P52564,P16455,Q92597,P07196,O95644,P14543,P10451,O96013,P16284,P49763,P63098,P21246,Q12913,Q15109,Q14162,Q8IXJ6,Q15797,Q99523,O43291,Q11201,Q13043,Q99426,Q9Y2W6,Q9Y6Q6,Q02880,P08670,Q92558,O14904,P07947,Q05516
GO:BP	positive regulation of lymphocyte migration	GO:2000403	0.0010701	2.97058	43	152	6	21092	P00519,O00585,Q9Y4X3,O43927,Q13158,Q92956
GO:BP	regulation of neuron death	GO:1901214	0.00108432	2.96484	322	152	13	21092	P00519,O95831,Q96B36,O43521-2,P42574,Q14790,P22681,O43524,P55789,Q14956,P07196,Q9Y6K9,O95630
GO:BP	cellular developmental process	GO:0048869	0.00119608	2.92224	4280	152	57	21092	P00519,P35318,O95831,P15848,O15169,P11274,P42574,Q14790,O00585,P29965,P08962,P39060,P07711,Q12805,Q13158,Q01543,Q12778,O43524,P17931,O00182,P06865,P24394,P01584,P13232,P18084,Q9Y624,P07948,P52564,P16455,Q92597,P07196,O95644,P14543,P10451,O96013,P16284,P49763,P63098,P21246,Q12913,Q15109,Q14162,Q8IXJ6,Q15797,Q99523,O43291,Q11201,Q13043,Q99426,Q9Y2W6,Q9Y6Q6,Q02880,P08670,Q92558,O14904,P07947,Q05516
GO:BP	response to organic cyclic compound	GO:0014070	0.0012659	2.8976	918	152	22	21092	P00519,P35318,O95831,O43521-2,Q9P1Z2,P42574,Q14790,P22681,Q13158,O43524,P01241,P18065,P01584,P07948,P16455,P07196,P10451,O96013,Q8IXJ6,Q15797,P10646,P07204
GO:BP	extrinsic apoptotic signaling pathway	GO:0097191	0.0012746	2.89463	225	152	11	21092	O43521-2,Q14790,Q13158,O43524,P17931,P01584,P13232,P29474,Q99523,Q13043,O14763
GO:BP	response to growth factor	GO:0070848	0.00130286	2.8851	702	152	19	21092	P00519,Q96B36,O15169,P42574,P22681,P08962,O43927,O43524,P04792,P01584,P18084,P49763,P18031,Q8IXJ6,Q15797,Q99523,O43291,Q92558,P07947
GO:BP	regulation of hydrolase activity	GO:0051336	0.00130789	2.88343	996	152	23	21092	P00519,O95831,O43521-2,P11274,Q14790,O00585,P25942,O43927,Q13158,P17931,O00182,Q9Y624,P07948,P16455,P29474,P41236,P30044,Q15109,P35237,Q99523,O43291,P10646,Q99727
GO:BP	positive regulation of molecular function	GO:0044093	0.00131537	2.88095	1573	152	30	21092	P00519,O95831,O15169,O43521-2,P11274,Q14790,O00585,P25942,P29965,Q9HAW4,O43927,P01133,Q13158,O00182,P01241,Q99075,P01584,Q9Y624,P07948,P52564,Q9Y6K9,P29474,P63098,P18031,Q15109,Q8IXJ6,Q13043,Q9Y6Q6,O14763,P19474
GO:BP	positive regulation of protein serine/threonine kinase activity	GO:0071902	0.0013316	2.87563	226	152	11	21092	O15169,P25942,P29965,P01133,P01241,P01584,P52564,P18031,Q15109,Q13043,Q9Y6Q6
GO:BP	cellular response to stress	GO:0033554	0.00135542	2.86793	1934	152	34	21092	P00519,P35318,O95831,O15169,O43521-2,P42574,P22681,O00585,P41208,Q9HAW4,Q12778,O43524,O00182,P55789,P04792,P01584,P07948,P52564,P16455,Q92597,P07196,Q9Y6K9,P29474,P10451,P30044,O75569,P21246,P18031,Q15109,Q7LG56,Q14162,P35237,Q8IXJ6,O14763
GO:BP	anatomical structure formation involved in morphogenesis	GO:0048646	0.00138532	2.85845	1157	152	25	21092	P00519,P35318,O15169,O43521-2,P16860,P42574,Q14790,P25942,P39060,O43927,P25685,P01133,Q14956,P04792,P24394,P01584,P18084,Q9Y5K2,P29474,O96013,P49763,P63098,Q15797,O43291,Q13043
GO:BP	transport	GO:0006810	0.00141423	2.84948	4755	152	61	21092	P00519,P35318,O95831,P50995,Q07960,P15848,O15169,O43521-2,P11274,P16860,P22681,O00585,P48643,P08962,P41208,P07711,Q13561,P01133,Q96RT1,Q12778,P17931,O00182,P01241,P04792,P24394,P01584,O15357,Q9Y624,Q9GZY6,Q12912,P07948,P52564,Q8NI22,Q14696,P39900,P07196,P29474,P10451,P16284,P63098,Q9HCU5,P18031,Q12913,Q15109,Q2MKA7,O14828,Q14162,Q96GP6,Q99523,Q13043,O14662,O43752,Q9UNK0,Q9Y6Q6,P40222,O60763,Q8NEZ…
GO:BP	regulation of T cell proliferation	GO:0042129	0.00143449	2.8433	182	152	10	21092	P42574,P29965,Q13158,P17931,O00182,Q14956,P18065,P01584,Q15109,Q92956
GO:BP	response to wounding	GO:0009611	0.00146368	2.83455	572	152	17	21092	P35318,P42574,P25942,P29965,Q99075,P04792,Q9Y624,P07948,P39900,P07196,P29474,P10451,P21246,Q15109,Q14162,P10646,P07204
GO:BP	cellular response to chemical stress	GO:0062197	0.00147796	2.83034	331	152	13	21092	P00519,O95831,P42574,Q12778,O43524,P55789,P04792,P16455,P29474,P30044,O75569,P35237,Q8IXJ6
GO:BP	negative regulation of signal transduction	GO:0009968	0.00149061	2.82664	1243	152	26	21092	P00519,P35318,Q96B36,O15169,Q8NDB2,Q14790,P22681,Q96RT1,Q12778,O43524,P17931,Q9P0G3,P04792,P18065,P01584,P13232,P07948,P39900,O95644,P29474,P18031,Q12913,Q7LG56,O95630,Q13043,O00308
GO:BP	protein modification process	GO:0036211	0.00149694	2.8248	3649	152	51	21092	P00519,Q96B36,O15169,Q8NDB2,P11274,P42574,P22681,O00585,P25942,P29965,Q9HAW4,Q12805,P01133,Q9Y680,Q12778,P17931,P01241,Q14956,Q99075,P04792,P01584,P13232,Q6UWL6,P07948,P52564,Q9Y4K4,Q6UB28,P41227,O96013,P16284,P49763,P23284,P41236,P63098,O75569,P18031,Q12913,Q15109,Q2MKA7,Q8IXJ6,Q15797,Q11201,O95630,Q13043,Q9Y6Q6,Q92956,O14763,P19474,O00308,P07947,Q05516
GO:BP	negative regulation of immune response	GO:0050777	0.00158506	2.79995	184	152	10	21092	P11274,P17931,O00182,P55789,P24394,P07948,P39900,Q92956,P19474,P07947
GO:BP	macromolecule modification	GO:0043412	0.00160109	2.79558	3874	152	53	21092	P00519,Q96B36,O15169,Q8NDB2,P11274,P42574,P22681,O00585,P25942,P29965,Q9HAW4,Q12805,P01133,Q9Y680,Q12778,P17931,P01241,Q14956,Q99075,P04792,P01584,P13232,Q6UWL6,P07948,P52564,Q9Y4K4,Q6UB28,P16455,P41227,O96013,P16284,P49763,P23284,P41236,P63098,O75569,P18031,Q12913,Q15109,Q2MKA7,Q8IXJ6,Q15797,Q11201,O95630,Q13043,Q9Y2W6,Q9Y6Q6,Q92956,O14763,P19474,O00308,P07947,Q05516
GO:BP	T cell migration	GO:0072678	0.00165785	2.78045	73	152	7	21092	P00519,O00585,Q9Y4X3,O43927,Q13158,Q9Y624,Q92956
GO:BP	cellular extravasation	GO:0045123	0.00182008	2.73991	74	152	7	21092	P11274,O00585,Q9NRJ3,Q13158,Q9Y624,P16284,Q15109
GO:BP	tube morphogenesis	GO:0035239	0.00182131	2.73962	863	152	21	21092	P00519,P35318,O43521-2,P16860,P42574,Q14790,P25942,P39060,O43927,P25685,P01133,Q14956,P04792,P01584,P29474,O96013,P49763,P63098,Q15797,O43291,Q13043
GO:BP	establishment of localization	GO:0051234	0.00193898	2.71243	4913	152	62	21092	P00519,P35318,O95831,P50995,Q07960,P15848,O15169,O43521-2,P11274,P16860,P22681,O00585,P48643,P08962,P41208,P07711,Q13561,P01133,Q96RT1,Q12778,P17931,O00182,P01241,P04792,P24394,P01584,O15357,Q9Y624,Q9GZY6,Q12912,P07948,P52564,Q8NI22,Q14696,P39900,P07196,Q9Y6K9,P29474,P10451,P16284,P63098,Q9HCU5,P18031,Q12913,Q15109,Q2MKA7,O14828,Q14162,Q96GP6,Q99523,Q13043,O14662,O43752,Q9UNK0,Q9Y6Q6,P40222,O6076…
GO:BP	regulation of primary metabolic process	GO:0080090	0.00202811	2.69291	5869	152	70	21092	Q96IU4,P00519,P35318,O95831,Q96B36,O15169,Q8NDB2,O43521-2,Q9P1Z2,P42574,Q14790,P22681,O00585,P48643,P25942,P29965,Q9HAW4,P25685,Q12805,P01133,Q96RT1,Q13158,P49789,Q01543,Q12778,O43524,P17931,O00182,P55789,P01241,Q14956,Q99075,P04792,Q8TAD2,P01584,P13232,Q6UWL6,P07948,P52564,P16455,P39900,Q9Y6K9,O95644,P29474,P10451,P16284,P49763,P41236,P63098,P30044,P18031,Q12913,Q15109,Q2MKA7,P35237,Q8IXJ6,Q1579…
GO:BP	negative regulation of cell adhesion	GO:0007162	0.00206681	2.6847	287	152	12	21092	P00519,P42574,O00585,Q9NRJ3,Q04900,P17931,O00182,Q14956,P24394,P39900,O43291,Q92956
GO:BP	positive regulation of transferase activity	GO:0051347	0.0020856	2.68077	587	152	17	21092	P00519,O15169,O00585,P25942,P29965,Q9HAW4,P01133,P01241,Q99075,P01584,P07948,P52564,P18031,Q15109,Q13043,Q9Y6Q6,O14763
GO:BP	activated T cell proliferation	GO:0050798	0.00209104	2.67964	48	152	6	21092	P00519,P42574,Q13158,O00182,P18065,Q15109
GO:BP	negative regulation of cell communication	GO:0010648	0.0021704	2.66346	1352	152	27	21092	P00519,P35318,Q96B36,O15169,Q8NDB2,Q14790,P22681,Q96RT1,Q12778,O43524,P17931,Q9P0G3,P04792,P18065,P01584,P13232,P07948,P39900,O95644,P29474,P18031,Q12913,Q15109,Q7LG56,O95630,Q13043,O00308
GO:BP	positive regulation of I-kappaB kinase/NF-kappaB signaling	GO:0043123	0.00222639	2.6524	191	152	10	21092	P00519,Q14790,O00585,P25942,Q13158,O00182,P01584,Q9Y6K9,O14763,P19474
GO:BP	leukocyte chemotaxis	GO:0030595	0.00230568	2.6372	239	152	11	21092	O00585,Q9Y4X3,O43927,P17931,O00182,P01584,P07948,P49763,P23284,P21246,Q9Y6Q6
GO:BP	negative regulation of signaling	GO:0023057	0.002329	2.63283	1357	152	27	21092	P00519,P35318,Q96B36,O15169,Q8NDB2,Q14790,P22681,Q96RT1,Q12778,O43524,P17931,Q9P0G3,P04792,P18065,P01584,P13232,P07948,P39900,O95644,P29474,P18031,Q12913,Q15109,Q7LG56,O95630,Q13043,O00308
GO:BP	negative regulation of cell-cell adhesion	GO:0022408	0.00233437	2.63183	192	152	10	21092	P00519,P42574,O00585,Q9NRJ3,P17931,O00182,Q14956,P24394,O43291,Q92956
GO:BP	regulation of T cell migration	GO:2000404	0.00236872	2.62549	49	152	6	21092	P00519,O00585,Q9Y4X3,O43927,Q13158,Q92956
GO:BP	myeloid leukocyte migration	GO:0097529	0.00240163	2.61949	240	152	11	21092	P11274,O00585,O43927,P17931,P01584,P07948,P16284,P49763,P23284,Q15109,Q9Y6Q6
GO:BP	regulation of proteolysis	GO:0030162	0.0024749	2.60644	733	152	19	21092	O95831,O15169,O43521-2,Q14790,P01133,Q13158,P49789,O00182,P01584,P07948,P16455,P30044,Q15109,P35237,Q8IXJ6,O43291,P10646,Q99727,P19474
GO:BP	negative regulation of apoptotic process	GO:0043066	0.00253005	2.59687	881	152	21	21092	P00519,P42574,P22681,O00585,P29965,Q13158,Q12778,P17931,P55789,P04792,P01584,P13232,P16455,P07196,P29474,O96013,P30044,P18031,Q7LG56,Q11201,O95630
GO:BP	localization	GO:0051179	0.00253293	2.59638	5540	152	67	21092	P00519,P35318,O95831,P50995,Q07960,P15848,O15169,O43521-2,P11274,P16860,P22681,O00585,P48643,P08962,P41208,P07711,Q13561,P01133,Q96RT1,Q12778,P17931,O00182,P01241,P06865,P04792,P24394,P01584,O15357,Q9Y624,Q9GZY6,Q12912,P07948,P52564,Q8NI22,Q14696,P39900,P07196,Q9Y6K9,P29474,P10451,P16284,P63098,Q9HCU5,P21246,P18031,Q12913,Q15109,Q2MKA7,O14828,Q14162,Q96GP6,Q99523,Q13043,O14662,O43752,Q9UNK0,P6331…
GO:BP	negative regulation of protein metabolic process	GO:0051248	0.00269102	2.57008	1039	152	23	21092	P00519,Q96B36,O15169,Q8NDB2,P42574,P22681,P25685,P49789,P17931,Q99075,P04792,P01584,Q6UWL6,P07948,P30044,P18031,Q12913,P35237,Q8IXJ6,O43291,P10646,Q99727,P19474
GO:BP	peptidyl-amino acid modification	GO:0018193	0.00280883	2.55147	1286	152	26	21092	P00519,O15169,Q8NDB2,P11274,P22681,P25942,Q9HAW4,Q12805,P01133,Q9Y680,P01241,Q99075,P01584,P13232,P07948,P52564,Q6UB28,P41227,P16284,P23284,P18031,Q12913,Q8IXJ6,Q13043,Q92956,P07947
GO:BP	regulation of biological quality	GO:0065008	0.00284116	2.5465	3726	152	51	21092	P00519,P35318,Q96B36,O43521-2,P11274,P16860,P42574,O00585,Q9NRJ3,P48643,P25942,P29965,P07711,O43927,Q16698,Q96RT1,Q13158,Q01543,Q12778,O43524,O00182,P30519,P04792,P24394,P01584,P13232,Q9Y624,P07948,P52564,P07196,P29474,P10451,P16284,P23284,P63098,P30044,O75569,P21246,Q12913,Q15109,Q15797,P50225,Q13043,P10646,P07204,P63313,Q9Y6Q6,P19474,P08670,O00308,P07947
GO:BP	positive regulation of cytokine production	GO:0001819	0.00337217	2.47209	477	152	15	21092	P00519,Q14790,P25942,P29965,Q13158,O00182,P04792,Q8TAD2,P24394,P01584,P13232,P39900,Q12913,Q15109,Q92956
GO:BP	cytokine-mediated signaling pathway	GO:0019221	0.00354998	2.44977	479	152	15	21092	Q14790,P22681,O00585,O43927,Q13158,O43524,P24394,P01584,P13232,P07948,P39900,P18031,Q12913,Q9Y6Q6,Q92956
GO:BP	immune effector process	GO:0002252	0.003566	2.44782	680	152	18	21092	P00519,P11274,P22681,P25942,P29965,Q13158,P17931,O00182,P55789,P24394,P01584,Q9GZY6,P07948,Q12913,Q15109,Q11201,Q92956,P07947
GO:BP	positive regulation of MAPK cascade	GO:0043410	0.00393106	2.40549	483	152	15	21092	P00519,O15169,Q8NDB2,O00585,P25942,P01133,O00182,P01241,Q14956,P01584,P52564,P18031,Q12913,Q15109,Q9Y6Q6
GO:BP	extrinsic apoptotic signaling pathway via death domain receptors	GO:0008625	0.0039781	2.40032	83	152	7	21092	Q14790,Q13158,P17931,P29474,Q99523,Q13043,O14763
GO:BP	cell-cell signaling	GO:0007267	0.00413981	2.38302	1663	152	30	21092	P00519,P35318,O15169,P11274,Q9P1Z2,O00585,Q9Y4X3,P0DN86,O43927,P01133,Q12778,O43524,Q14956,P18065,Q9P0M4,P01584,P13232,P07948,P52564,Q14696,O95644,P10451,P49763,P63098,P21246,Q15109,Q2MKA7,Q13043,Q9Y6Q6,O14904
GO:BP	response to oxidative stress	GO:0006979	0.00417508	2.37934	423	152	14	21092	P00519,O95831,P42574,Q12778,O43524,P55789,P30519,P04792,P16455,P29474,P30044,O75569,Q7LG56,Q8IXJ6
GO:BP	regulation of I-kappaB kinase/NF-kappaB signaling	GO:0043122	0.00432645	2.36387	255	152	11	21092	P00519,Q14790,O00585,P25942,Q13158,O00182,P04792,P01584,Q9Y6K9,O14763,P19474
GO:BP	chemotaxis	GO:0006935	0.00436937	2.35958	620	152	17	21092	O00585,Q9Y4X3,Q9NRJ3,O43927,P17931,O00182,Q14956,Q99075,P04792,P01584,P07948,P49763,P23284,P21246,Q12913,Q15109,Q9Y6Q6
GO:BP	taxis	GO:0042330	0.00456214	2.34083	622	152	17	21092	O00585,Q9Y4X3,Q9NRJ3,O43927,P17931,O00182,Q14956,Q99075,P04792,P01584,P07948,P49763,P23284,P21246,Q12913,Q15109,Q9Y6Q6
GO:BP	positive regulation of leukocyte proliferation	GO:0070665	0.00521622	2.28264	164	152	9	21092	P25942,P29965,Q13158,O00182,P18065,P01584,P13232,P07948,Q15109
GO:BP	regulation of immune effector process	GO:0002697	0.00538106	2.26913	372	152	13	21092	P11274,P25942,P29965,Q13158,P17931,O00182,P55789,P24394,P01584,P07948,Q12913,Q15109,Q92956
GO:BP	positive regulation of angiogenesis	GO:0045766	0.0057627	2.23937	166	152	9	21092	P00519,P35318,P25942,P04792,P01584,P29474,O96013,P49763,Q15797
GO:BP	positive regulation of vasculature development	GO:1904018	0.0057627	2.23937	166	152	9	21092	P00519,P35318,P25942,P04792,P01584,P29474,O96013,P49763,Q15797
GO:BP	negative regulation of developmental process	GO:0051093	0.00582176	2.23495	929	152	21	21092	O15169,P11274,P16860,P25685,Q12805,Q12778,O43524,Q8TAD2,P24394,P01584,P07948,O95644,P29474,P10451,P21246,Q8IXJ6,Q15797,Q99523,Q13043,O14904,Q05516
GO:BP	proteolysis	GO:0006508	0.00584441	2.23326	1783	152	31	21092	O95831,O15169,O43521-2,P42574,Q14790,P22681,P07711,P01133,Q13158,P49789,O00182,Q9P0G3,P01584,Q9Y5K2,P07948,Q6UB28,P16455,P39900,P30044,Q15109,P35237,Q8IXJ6,O43291,O95630,P10646,Q99727,P07204,P19474,Q8NEZ2,O00308,O43895
GO:BP	tissue development	GO:0009888	0.0060907	2.21533	1973	152	33	21092	P00519,P35318,O15169,P11274,P16860,P42574,P39060,Q12805,P01133,P17931,Q99075,Q9P0G3,P01584,P18084,Q9Y624,Q9Y5K2,O15232,Q14696,P16455,P39900,P29474,P10451,P16284,P63098,P21246,Q8IXJ6,Q15797,O43291,Q13043,P08670,O14904,Q05516,Q13105
GO:BP	negative regulation of response to external stimulus	GO:0032102	0.00850496	2.07033	388	152	13	21092	P11274,O43927,O00182,P55789,P07948,P39900,P29474,P10451,Q8IXJ6,P10646,P07204,P19474,P07947
GO:BP	regulation of leukocyte apoptotic process	GO:2000106	0.00854783	2.06814	93	152	7	21092	O43521-2,O00585,Q13158,P17931,O00182,P07948,Q11201
GO:BP	endocytosis	GO:0006897	0.00888843	2.05117	654	152	17	21092	P00519,P35318,P22681,O00585,P08962,P07711,P01133,P17931,O15357,P63098,P18031,Q15109,Q2MKA7,Q14162,Q96GP6,Q99523,Q92558
GO:BP	cellular response to oxidative stress	GO:0034599	0.00955931	2.01957	277	152	11	21092	P00519,O95831,Q12778,O43524,P55789,P04792,P16455,P29474,P30044,O75569,Q8IXJ6
GO:BP	regulation of neural precursor cell proliferation	GO:2000177	0.00985122	2.00651	95	152	7	21092	P01133,Q12778,O43524,P07948,P21246,Q8IXJ6,O43291
GO:BP	regulation of lymphocyte apoptotic process	GO:0070228	0.0105929	1.97499	63	152	6	21092	O43521-2,Q13158,P17931,O00182,P07948,Q11201
GO:BP	leukocyte differentiation	GO:0002521	0.0112193	1.95003	595	152	16	21092	P00519,Q14790,P29965,P07711,Q13158,O43524,O00182,P24394,P01584,P13232,P07948,Q12913,Q15109,Q11201,Q9Y6Q6,Q05516
GO:BP	cellular response to lipid	GO:0071396	0.0112193	1.95003	595	152	16	21092	P00519,O95831,O43521-2,P11274,Q9P1Z2,O43927,O43524,P55789,P01584,P07948,P29474,P10451,P10646,P08670,O14904,P07947
GO:BP	regulation of cellular metabolic process	GO:0031323	0.0115521	1.93734	5649	152	66	21092	Q96IU4,P00519,P35318,O95831,Q96B36,O15169,Q8NDB2,O43521-2,P11274,Q9P1Z2,P42574,P22681,O00585,P48643,P25942,P29965,Q9HAW4,P25685,Q12805,P01133,Q96RT1,Q13158,P49789,Q01543,Q12778,O43524,P17931,O00182,P55789,P01241,Q14956,Q99075,P04792,P01584,P13232,Q6UWL6,P07948,P52564,P16455,P39900,Q9Y6K9,O95644,P29474,P10451,P16284,P49763,P41236,P63098,P30044,P18031,Q12913,Q15109,Q2MKA7,Q8IXJ6,Q15797,Q13043,Q9972…
GO:BP	negative regulation of leukocyte cell-cell adhesion	GO:1903038	0.0125428	1.90161	138	152	8	21092	P42574,O00585,Q9NRJ3,P17931,O00182,Q14956,P24394,Q92956
GO:BP	I-kappaB kinase/NF-kappaB signaling	GO:0007249	0.01382	1.85949	288	152	11	21092	P00519,Q14790,O00585,P25942,Q13158,O00182,P04792,P01584,Q9Y6K9,O14763,P19474
GO:BP	mononuclear cell differentiation	GO:1903131	0.013966	1.85493	470	152	14	21092	P00519,P29965,P07711,Q13158,O43524,O00182,P24394,P01584,P13232,P07948,Q12913,Q15109,Q11201,Q05516
GO:BP	B cell activation	GO:0042113	0.014523	1.83794	347	152	12	21092	P00519,Q8NDB2,P42574,Q14790,P25942,P29965,P13232,Q9GZY6,P07948,Q12913,Q11201,P40222
GO:BP	cell-matrix adhesion	GO:0007160	0.0152358	1.81713	237	152	10	21092	P00519,O43521-2,P11274,O00585,Q9NRJ3,P08962,P18084,P39900,P14543,Q12913
GO:BP	leukocyte activation involved in immune response	GO:0002366	0.0152367	1.81711	291	152	11	21092	P00519,P11274,P22681,P25942,P29965,P17931,O00182,P24394,Q9GZY6,P07948,Q11201
GO:BP	tube development	GO:0035295	0.0165011	1.78249	1076	152	22	21092	P00519,P35318,O43521-2,P16860,P42574,Q14790,P25942,P39060,O43927,P25685,P01133,Q14956,P04792,P01584,P39900,P29474,O96013,P49763,P63098,Q15797,O43291,Q13043
GO:BP	mast cell activation	GO:0045576	0.0165662	1.78078	68	152	6	21092	P22681,O00182,P24394,Q9GZY6,P07948,Q92597
GO:BP	epidermal growth factor receptor signaling pathway	GO:0007173	0.0168357	1.77377	103	152	7	21092	P00519,P22681,Q12805,P01133,Q96RT1,Q99075,Q12913
GO:BP	regulation of cellular extravasation	GO:0002691	0.0168428	1.77359	40	152	5	21092	P11274,O00585,Q9NRJ3,Q13158,Q15109
GO:BP	regulation of endopeptidase activity	GO:0052548	0.0170581	1.76807	414	152	13	21092	O95831,O43521-2,Q14790,Q13158,O00182,P07948,P16455,P30044,Q15109,P35237,O43291,P10646,Q99727
GO:BP	positive regulation of lymphocyte proliferation	GO:0050671	0.0171508	1.76571	144	152	8	21092	P25942,P29965,Q13158,O00182,P18065,P01584,P13232,Q15109
GO:BP	cell activation involved in immune response	GO:0002263	0.0173215	1.76141	295	152	11	21092	P00519,P11274,P22681,P25942,P29965,P17931,O00182,P24394,Q9GZY6,P07948,Q11201
GO:BP	regulation of lymphocyte migration	GO:2000401	0.0180368	1.74384	69	152	6	21092	P00519,O00585,Q9Y4X3,O43927,Q13158,Q92956
GO:BP	positive regulation of chemotaxis	GO:0050921	0.0180427	1.7437	145	152	8	21092	O00585,Q9Y4X3,O43927,O00182,P04792,P49763,P21246,Q15109
GO:BP	regulation of macromolecule metabolic process	GO:0060255	0.0183364	1.73669	6842	152	75	21092	Q96IU4,P00519,O95831,Q96B36,O15169,Q8NDB2,O43521-2,Q9P1Z2,P42574,Q14790,P22681,O00585,P48643,P25942,P29965,Q9HAW4,P25685,Q12805,P01133,Q96RT1,Q13158,P49789,Q01543,Q12778,O43524,P17931,O00182,P55789,P01241,Q14956,Q99075,P04792,Q8TAD2,P24394,P01584,P13232,O15357,Q9Y624,Q6UWL6,P07948,P52564,P16455,P39900,Q9Y6K9,O95644,P29474,P10451,P16284,P49763,P41236,P63098,P30044,O75569,P18031,Q12913,Q15109,Q2MKA…
GO:BP	negative regulation of leukocyte activation	GO:0002695	0.0195788	1.70821	193	152	9	21092	Q8NDB2,P11274,P42574,P17931,O00182,Q14956,P24394,P07948,Q92956
GO:BP	monocyte chemotactic protein-1 production	GO:0071605	0.0197948	1.70345	20	152	4	21092	Q96RT1,O00182,P01584,Q15109
GO:BP	regulation of monocyte chemotactic protein-1 production	GO:0071637	0.0197948	1.70345	20	152	4	21092	Q96RT1,O00182,P01584,Q15109
GO:BP	positive regulation of mononuclear cell proliferation	GO:0032946	0.0199443	1.70018	147	152	8	21092	P25942,P29965,Q13158,O00182,P18065,P01584,P13232,Q15109
GO:BP	catabolic process	GO:0009056	0.0203161	1.69216	2587	152	38	21092	P00519,O95831,P15848,O15169,O43521-2,P42574,Q14790,P22681,P07711,Q16698,P25685,P01133,P49789,Q12778,O43524,P06865,P30519,P04792,P01584,P49441,Q9Y5K2,Q16773,P39900,Q9Y6K9,P29474,Q9H0P0,Q9UKK9,P10451,P30044,P18031,Q14162,Q8IXJ6,P50225,Q99727,P19474,P08670,Q8NEZ2,O00308
GO:BP	cellular response to biotic stimulus	GO:0071216	0.0210817	1.67609	246	152	10	21092	P00519,O43521-2,P11274,O43927,P55789,P01584,P07948,P29474,Q8IXJ6,P08670
GO:BP	lymphocyte homeostasis	GO:0002260	0.0212952	1.67172	71	152	6	21092	P00519,O43521-2,P42574,Q13158,O00182,P07948
GO:BP	ovulation cycle	GO:0042698	0.0230941	1.6365	72	152	6	21092	P42574,O43524,P52564,P29474,P21246,Q99727
GO:BP	regulation of T cell apoptotic process	GO:0070232	0.0242144	1.61593	43	152	5	21092	O43521-2,Q13158,P17931,O00182,Q11201
GO:BP	receptor-mediated endocytosis	GO:0006898	0.0242452	1.61537	250	152	10	21092	P35318,P22681,O00585,P08962,P07711,P01133,P63098,Q2MKA7,Q14162,Q92558
GO:BP	circulatory system development	GO:0072359	0.0263833	1.57867	1109	152	22	21092	P00519,P35318,P16860,P42574,Q14790,P25942,P39060,O43927,P25685,P01133,Q12778,Q14956,P04792,P01584,O95644,P29474,O96013,P16284,P49763,P63098,Q15797,Q13043
GO:BP	regulation of activated T cell proliferation	GO:0046006	0.0271609	1.56606	44	152	5	21092	P42574,Q13158,O00182,P18065,Q15109
GO:BP	organelle localization	GO:0051640	0.0291246	1.53574	571	152	15	21092	P22681,Q13561,O00182,P24394,Q9GZY6,Q12912,P07948,P07196,Q9Y6K9,Q9HCU5,O14662,O43752,Q9UNK0,O60763,Q92558
GO:BP	cellular response to mechanical stimulus	GO:0071260	0.0292398	1.53403	75	152	6	21092	Q14790,P25942,Q13158,P01584,Q9Y624,O14763
GO:BP	T cell costimulation	GO:0031295	0.0303794	1.51742	45	152	5	21092	O00585,P29965,P07948,Q92956,P07947
GO:BP	multi-organism reproductive process	GO:0044703	0.030467	1.51617	204	152	9	21092	P35318,O00182,Q9P0G3,P18065,P01584,P10451,P49763,P21246,P07204
GO:BP	entry into host	GO:0044409	0.0307291	1.51245	156	152	8	21092	P22681,P07711,O00182,P18084,Q9Y624,Q92956,P19474,O00308
GO:BP	positive regulation of NF-kappaB transcription factor activity	GO:0051092	0.0307291	1.51245	156	152	8	21092	P25942,P29965,O00182,P01584,Q9Y6K9,Q15109,Q9Y6Q6,P19474
GO:BP	negative regulation of protein kinase activity	GO:0006469	0.0316725	1.49932	205	152	9	21092	P00519,Q96B36,P42574,P22681,P04792,P01584,P07948,P18031,Q12913
GO:BP	positive regulation of cell differentiation	GO:0045597	0.0321174	1.49326	877	152	19	21092	P00519,P35318,Q14790,Q13158,O43524,O00182,P24394,P01584,P13232,Q9Y624,P07948,P07196,P14543,P21246,Q15109,Q8IXJ6,Q15797,Q13043,Q05516
GO:BP	regulation of endocytosis	GO:0030100	0.0329183	1.48256	206	152	9	21092	P00519,P22681,O00585,P08962,P01133,P17931,P63098,P18031,Q2MKA7
GO:BP	regulation of peptidase activity	GO:0052547	0.0340269	1.46818	442	152	13	21092	O95831,O43521-2,Q14790,Q13158,O00182,P07948,P16455,P30044,Q15109,P35237,O43291,P10646,Q99727
GO:BP	elastin metabolic process	GO:0051541	0.0345025	1.46215	8	152	3	21092	P07711,Q99075,P39900
GO:BP	negative regulation of cellular extravasation	GO:0002692	0.0345025	1.46215	8	152	3	21092	P11274,O00585,Q9NRJ3
GO:BP	negative regulation of protein phosphorylation	GO:0001933	0.0358503	1.44551	319	152	11	21092	P00519,Q96B36,P42574,P22681,P04792,P01584,Q6UWL6,P07948,P18031,Q12913,Q8IXJ6
GO:BP	lymphocyte costimulation	GO:0031294	0.0377023	1.42363	47	152	5	21092	O00585,P29965,P07948,Q92956,P07947
GO:BP	integrin-mediated signaling pathway	GO:0007229	0.0409441	1.38781	118	152	7	21092	P00519,P29965,P08962,Q96RT1,P18084,P14543,P21246
GO:BP	cellular response to external stimulus	GO:0071496	0.0413661	1.38336	324	152	11	21092	O95831,Q14790,P22681,P25942,Q13158,Q12778,O43524,P01584,Q9Y624,P07948,O14763
GO:BP	regulation of vascular permeability	GO:0043114	0.0418431	1.37838	48	152	5	21092	P35318,P11274,P16860,Q12913,P07947
GO:BP	negative regulation of lymphocyte activation	GO:0051250	0.0421805	1.37489	163	152	8	21092	Q8NDB2,P42574,P17931,O00182,Q14956,P24394,P07948,Q92956
GO:BP	regulation of metabolic process	GO:0019222	0.0424278	1.37235	7377	152	78	21092	Q96IU4,P00519,P35318,O95831,Q96B36,O15169,Q8NDB2,O43521-2,P11274,Q9P1Z2,P42574,Q14790,P22681,O00585,P48643,P25942,P29965,Q9HAW4,Q16698,P25685,Q12805,P01133,Q96RT1,Q13158,P49789,Q01543,Q12778,O43524,P17931,O00182,P55789,P01241,Q14956,Q99075,P04792,Q8TAD2,P24394,P01584,P13232,O15357,Q9Y624,Q6UWL6,P07948,P52564,P16455,P39900,Q9Y6K9,O95644,P29474,P10451,P16284,P49763,P41236,P63098,P30044,O75569,P1803…
GO:BP	homeostatic process	GO:0042592	0.0431144	1.36538	1684	152	28	21092	P00519,P35318,O43521-2,P11274,P16860,P42574,O00585,P25942,Q16698,Q13158,Q12778,O43524,O00182,P30519,P04792,P24394,P01584,P13232,Q9Y624,P07948,P52564,P29474,P10451,P16284,P30044,Q15109,Q15797,Q9Y6Q6
GO:BP	glial cell development	GO:0021782	0.0432431	1.36408	119	152	7	21092	P01584,P07948,Q92597,P63098,Q15109,Q8IXJ6,P08670
GO:BP	positive regulation of immune response	GO:0050778	0.0434266	1.36224	591	152	15	21092	P00519,Q8NDB2,P25942,O43405,Q13158,P17931,O00182,P24394,P01584,Q9GZY6,P07948,P39900,Q9Y6K9,Q12913,P07947
GO:BP	multi-multicellular organism process	GO:0044706	0.0444745	1.35189	214	152	9	21092	P35318,O00182,Q9P0G3,P18065,P01584,P10451,P49763,P21246,P07204
GO:BP	leukocyte degranulation	GO:0043299	0.045484	1.34214	81	152	6	21092	P11274,P22681,O00182,P24394,Q9GZY6,P07948
GO:BP	cellular response to hormone stimulus	GO:0032870	0.0469374	1.32848	595	152	15	21092	O95831,O43521-2,Q9P1Z2,P0DN86,P07711,Q12778,O43524,P01241,P18065,P01584,P07948,P49763,P18031,P10646,O60763
GO:BP	ERBB signaling pathway	GO:0038127	0.0481608	1.31731	121	152	7	21092	P00519,P22681,Q12805,P01133,Q96RT1,Q99075,Q12913
GO:BP	lymphocyte apoptotic process	GO:0070227	0.0487855	1.31171	82	152	6	21092	O43521-2,Q13158,P17931,O00182,P07948,Q11201
GO:CC	extracellular space	GO:0005615	2.24048e-12	11.6497	3368	150	63	21690	Q96IU4,P35318,P50995,Q07960,Q9NZN5,P15848,P11274,P16860,O00585,Q9Y4X3,Q9NRJ3,P48643,P25942,P29965,P08962,P0DN86,P39060,P07711,O43927,Q13561,Q12805,P01133,P17931,O00182,P55789,P01241,Q99075,P06865,Q9P0G3,P04792,P18065,Q9P0M4,Q8TAD2,P24394,P01584,P13232,P18084,Q9Y624,Q9GZY6,P07948,P39900,Q92597,P14543,Q9UKK9,P10451,P16284,P49763,P23284,P30044,P21246,Q12913,O14828,P35237,Q11201,O95630,P10646,Q99727,…
GO:CC	extracellular region	GO:0005576	9.61009e-12	11.0173	4302	150	71	21690	Q96IU4,P35318,P50995,Q07960,Q9NZN5,P15848,P11274,P16860,O00585,Q9Y4X3,Q9NRJ3,P48643,Q04900,P25942,P29965,P08962,P0DN86,O43405,P39060,P07711,O43927,Q13561,Q12805,P01133,P17931,O00182,P55789,P01241,Q99075,P06865,Q9P0G3,P04792,P18065,Q9P0M4,Q8TAD2,P24394,P01584,P13232,P18084,Q9Y624,Q9Y5K2,Q9GZY6,P07948,O15232,P39900,Q92597,P14543,Q9UKK9,P10451,P16284,P49763,P23284,P30044,P21246,Q12913,Q15109,Q2MKA7,…
GO:CC	cytoplasm	GO:0005737	3.12676e-09	8.50491	12270	150	124	21690	Q96IU4,P00519,P35318,O95831,Q96B36,P50995,Q07960,Q9NZN5,P15848,O15169,Q8NDB2,O43521-2,P11274,P16860,Q8N1Q1,Q9P1Z2,P42574,Q14790,P22681,P48643,Q04900,P29965,P08962,P41208,P0DN86,Q9UDT6,Q9HAW4,P39060,P07711,Q13561,Q16698,P25685,P55039,P01133,Q96RT1,Q13158,P12318,P49789,Q9Y680,Q01543,Q12778,O43524,P17931,O00182,Q14353,P55789,P01241,Q14956,Q99075,P06865,Q9P0G3,P30519,P04792,P18065,P01584,P49441,O1535…
GO:CC	cytosol	GO:0005829	3.78438e-09	8.42201	5419	150	76	21690	Q96IU4,P00519,O95831,Q96B36,P50995,Q07960,Q9NZN5,O15169,O43521-2,P11274,Q8N1Q1,Q9P1Z2,P42574,Q14790,P22681,P48643,P41208,Q13561,Q16698,P25685,P55039,Q13158,P49789,Q01543,Q12778,O43524,P17931,O00182,Q14353,P55789,P06865,P04792,P01584,P49441,O15357,Q16773,P07948,P52564,P41227,Q92597,P07196,Q9Y6K9,O95644,P29474,Q9H0P0,Q9UKK9,O96013,P63098,P30044,O75569,P18031,Q7LG56,P35237,Q8IXJ6,Q15797,Q99523,P5022…
GO:CC	vesicle	GO:0031982	1.52558e-08	7.81657	3973	150	62	21690	Q96IU4,P50995,Q07960,Q9NZN5,P15848,O15169,P11274,Q9NRJ3,P48643,Q04900,P25942,P08962,P39060,P07711,Q13561,Q12805,P01133,P12318,P17931,P01241,Q14956,Q99075,P06865,Q9P0G3,P30519,P04792,P18065,P01584,P18084,Q9Y624,Q9Y5K2,Q9GZY6,Q12912,P07948,Q8NI22,Q92597,P14543,P29474,Q9UKK9,P10451,P16284,P23284,P30044,P18031,Q12913,O14828,Q14162,P35237,Q99523,Q11201,O95630,O14662,O43752,Q9UNK0,P19474,O60763,P08670,…
GO:CC	extracellular exosome	GO:0070062	2.63165e-06	5.57977	2108	150	39	21690	Q96IU4,P50995,Q07960,Q9NZN5,P15848,P11274,Q9NRJ3,P48643,P25942,P08962,P39060,P07711,Q13561,Q12805,P01133,P17931,P06865,P04792,P18065,P18084,Q9Y624,Q9GZY6,P07948,Q92597,P14543,Q9UKK9,P10451,P16284,P23284,P30044,Q12913,O14828,P35237,Q11201,O95630,P08670,O00308,O43895,P07947
GO:CC	cytoplasmic vesicle	GO:0031410	2.66574e-06	5.57418	2487	150	43	21690	P50995,Q07960,P15848,O15169,Q04900,P08962,P07711,P01133,P12318,P17931,P01241,Q14956,Q99075,P06865,Q9P0G3,P30519,P18065,P01584,P18084,Q9Y5K2,Q12912,P07948,Q8NI22,Q92597,P29474,P16284,P23284,P30044,P18031,Q12913,O14828,Q14162,P35237,Q99523,O95630,O14662,O43752,Q9UNK0,P19474,O60763,P08670,Q8NEZ2,Q5VIR6
GO:CC	intracellular vesicle	GO:0097708	2.73073e-06	5.56372	2489	150	43	21690	P50995,Q07960,P15848,O15169,Q04900,P08962,P07711,P01133,P12318,P17931,P01241,Q14956,Q99075,P06865,Q9P0G3,P30519,P18065,P01584,P18084,Q9Y5K2,Q12912,P07948,Q8NI22,Q92597,P29474,P16284,P23284,P30044,P18031,Q12913,O14828,Q14162,P35237,Q99523,O95630,O14662,O43752,Q9UNK0,P19474,O60763,P08670,Q8NEZ2,Q5VIR6
GO:CC	extracellular vesicle	GO:1903561	3.60315e-06	5.44332	2132	150	39	21690	Q96IU4,P50995,Q07960,Q9NZN5,P15848,P11274,Q9NRJ3,P48643,P25942,P08962,P39060,P07711,Q13561,Q12805,P01133,P17931,P06865,P04792,P18065,P18084,Q9Y624,Q9GZY6,P07948,Q92597,P14543,Q9UKK9,P10451,P16284,P23284,P30044,Q12913,O14828,P35237,Q11201,O95630,P08670,O00308,O43895,P07947
GO:CC	extracellular membrane-bounded organelle	GO:0065010	3.65022e-06	5.43768	2133	150	39	21690	Q96IU4,P50995,Q07960,Q9NZN5,P15848,P11274,Q9NRJ3,P48643,P25942,P08962,P39060,P07711,Q13561,Q12805,P01133,P17931,P06865,P04792,P18065,P18084,Q9Y624,Q9GZY6,P07948,Q92597,P14543,Q9UKK9,P10451,P16284,P23284,P30044,Q12913,O14828,P35237,Q11201,O95630,P08670,O00308,O43895,P07947
GO:CC	extracellular organelle	GO:0043230	3.65022e-06	5.43768	2133	150	39	21690	Q96IU4,P50995,Q07960,Q9NZN5,P15848,P11274,Q9NRJ3,P48643,P25942,P08962,P39060,P07711,Q13561,Q12805,P01133,P17931,P06865,P04792,P18065,P18084,Q9Y624,Q9GZY6,P07948,Q92597,P14543,Q9UKK9,P10451,P16284,P23284,P30044,Q12913,O14828,P35237,Q11201,O95630,P08670,O00308,O43895,P07947
GO:CC	cytoplasmic vesicle membrane	GO:0030659	6.26428e-05	4.20313	1193	150	26	21690	Q07960,Q04900,P08962,P01133,P12318,P17931,Q14956,Q99075,P30519,Q12912,P07948,Q8NI22,Q92597,P29474,P16284,Q12913,O14828,Q14162,P35237,Q99523,O14662,O43752,Q9UNK0,O60763,Q8NEZ2,Q5VIR6
GO:CC	vesicle membrane	GO:0012506	8.50453e-05	4.07035	1212	150	26	21690	Q07960,Q04900,P08962,P01133,P12318,P17931,Q14956,Q99075,P30519,Q12912,P07948,Q8NI22,Q92597,P29474,P16284,Q12913,O14828,Q14162,P35237,Q99523,O14662,O43752,Q9UNK0,O60763,Q8NEZ2,Q5VIR6
GO:CC	perinuclear region of cytoplasm	GO:0048471	0.000241589	3.61692	727	150	19	21690	P00519,O95831,Q07960,O15169,Q8NDB2,P22681,P07948,Q92597,P10451,P23284,P30044,O75569,Q8IXJ6,Q99523,O14662,O43752,Q9UNK0,O60763,Q5VIR6
GO:CC	extracellular matrix	GO:0031012	0.00323165	2.49058	565	150	15	21690	P50995,O43405,P39060,P07711,Q12805,Q96RT1,P17931,O00182,P01241,P13232,O15232,P39900,P14543,P35237,Q99727
GO:CC	collagen-containing extracellular matrix	GO:0062023	0.00328265	2.48377	429	150	13	21690	P50995,O43405,P39060,P07711,Q12805,Q96RT1,P17931,O00182,P01241,P13232,O15232,P14543,P35237
GO:CC	external encapsulating structure	GO:0030312	0.00330009	2.48147	566	150	15	21690	P50995,O43405,P39060,P07711,Q12805,Q96RT1,P17931,O00182,P01241,P13232,O15232,P39900,P14543,P35237,Q99727
GO:CC	endomembrane system	GO:0012505	0.00372265	2.42915	4733	150	56	21690	P00519,P50995,Q07960,P15848,O43521-2,P22681,Q04900,P29965,P08962,P41208,Q9HAW4,P39060,P07711,P01133,Q96RT1,P12318,Q9Y680,P17931,P01241,Q14956,P06865,Q9P0G3,P30519,P01584,O15357,Q9Y5K2,Q12912,P07948,O15232,Q8NI22,Q14696,Q92597,P29474,Q9H0P0,P10451,O96013,P16284,P23284,Q9HCU5,P21246,P18031,Q12913,O14828,P35237,Q15797,Q99523,Q11201,O95630,O14662,O43752,Q9UNK0,P10646,O60763,Q8NEZ2,Q5VIR6,P07947
GO:CC	bounding membrane of organelle	GO:0098588	0.00702302	2.15348	2132	150	32	21690	Q07960,O43521-2,Q14790,Q04900,P08962,P01133,P12318,O43524,P17931,Q14956,Q99075,P30519,Q12912,P07948,Q8NI22,Q92597,P29474,P16284,Q12913,O14828,Q14162,P35237,Q99523,Q11201,O14662,O43752,Q9UNK0,P07204,O60763,Q8NEZ2,Q5VIR6,Q92558
GO:CC	death-inducing signaling complex	GO:0031264	0.0093006	2.03149	9	150	3	21690	P42574,Q14790,Q13158
GO:CC	anchoring junction	GO:0070161	0.00935347	2.02903	855	150	18	21690	P22681,Q96RT1,P04792,P18084,Q9Y624,Q6UWL6,P07948,Q92597,O96013,P16284,P23284,Q12913,Q96GP6,Q8IXJ6,O14662,P08670,Q92558,P07947
GO:CC	endocytic vesicle	GO:0030139	0.00951693	2.0215	342	150	11	21690	P50995,P07711,P01133,Q99075,P18084,P07948,P29474,Q14162,O43752,Q9UNK0,P08670
GO:CC	cell periphery	GO:0071944	0.00988327	2.0051	6270	150	67	21690	P05187,P50995,O15169,P11274,P42574,Q14790,P22681,Q04900,P25942,P29965,P08962,O43405,P39060,P07711,Q12805,P01133,Q96RT1,Q13158,P12318,P49789,P17931,O00182,P01241,Q14956,Q99075,P30519,P04792,P18065,P24394,P13232,O15357,P18084,Q9Y624,Q6UWL6,Q9GZY6,Q12912,P07948,O15232,Q14696,P39900,Q92597,P14543,P29474,P16284,P63098,P21246,P18031,Q12913,Q15109,Q14162,P35237,Q8IXJ6,Q99523,O43291,O95630,O43752,Q9UNK0,…
KEGG	Lipid and atherosclerosis	KEGG:05417	0.000122647	3.91134	214	97	13	8064	P42574,Q14790,P25942,P29965,P01584,P07948,P52564,Q9Y6K9,O95644,P29474,P63098,Q15109,O14763
KEGG	Cytokine-cytokine receptor interaction	KEGG:04060	0.000156055	3.80672	293	97	15	8064	O00585,Q9Y4X3,Q9NRJ3,P25942,P29965,O43927,P01241,Q9P0M4,Q8TAD2,P24394,P01584,P13232,Q9Y6Q6,Q92956,O14763
KEGG	Pathways in cancer	KEGG:05200	0.00113905	2.94346	529	97	19	8064	P00519,Q9NZN5,O15169,O43521-2,P11274,P42574,Q14790,P22681,P01133,Q13158,Q12778,P24394,P13232,Q9Y6K9,P49763,Q13043,O14904,Q05516,Q13105
KEGG	IL-17 signaling pathway	KEGG:04657	0.00932306	2.03044	92	97	7	8064	P42574,Q14790,Q13158,Q9P0M4,Q8TAD2,P01584,Q9Y6K9
KEGG	Pathogenic Escherichia coli infection	KEGG:05130	0.00957595	2.01882	196	97	10	8064	P00519,Q9NZN5,P42574,Q14790,Q13158,P12318,P01584,Q9Y6K9,O14763,Q92558
KEGG	AGE-RAGE signaling pathway in diabetic complications	KEGG:04933	0.0157549	1.80259	100	97	7	8064	P42574,Q12778,P01584,O95644,P29474,Q15109,P07204
KEGG	Toll-like receptor signaling pathway	KEGG:04620	0.017824	1.749	102	97	7	8064	Q14790,P25942,Q13158,P01584,P52564,Q9Y6K9,P10451
KEGG	NF-kappa B signaling pathway	KEGG:04064	0.017824	1.749	102	97	7	8064	O00585,P25942,P29965,P01584,P07948,Q9Y6K9,Q9Y6Q6
KEGG	Apoptosis	KEGG:04210	0.0182279	1.73926	136	97	8	8064	O95831,O43521-2,P42574,Q14790,P07711,Q13158,Q9Y6K9,O14763
KEGG	C-type lectin receptor signaling pathway	KEGG:04625	0.0201072	1.69665	104	97	7	8064	Q9NZN5,Q14790,Q8TAD2,P01584,Q9Y6K9,O95644,P63098
KEGG	Alcoholic liver disease	KEGG:04936	0.0244927	1.61096	142	97	8	8064	P42574,Q14790,Q13158,Q12778,O43524,P01584,P52564,Q9Y6K9
KEGG	Viral myocarditis	KEGG:05416	0.0446387	1.35029	56	97	5	8064	P00519,P42574,Q14790,P25942,P29965
KEGG	Apoptosis - multiple species	KEGG:04215	0.045686	1.34022	32	97	4	8064	O43521-2,P42574,Q14790,Q13158
REAC	Cytokine Signaling in Immune system	REAC:R-HSA-1280215	0.000196665	3.70627	704	123	25	10461	O43521-2,P42574,P22681,P29965,Q12778,O43524,O00182,P01241,Q9P0M4,P24394,P01584,P13232,O15357,P07948,P52564,Q9Y6K9,P18031,Q12913,Q15109,Q9Y6Q6,Q92956,P19474,P40222,P08670,P07947
REAC	Immune System	REAC:R-HSA-168256	0.00257484	2.58925	2039	123	45	10461	P00519,P15848,O43521-2,P42574,Q14790,P22681,P29965,P08962,P07711,Q13561,Q13158,P12318,Q12778,O43524,P17931,O00182,P01241,P30519,Q9P0M4,P24394,P01584,P13232,O15357,P18084,Q9GZY6,Q12912,P07948,P52564,Q9Y6K9,O95644,P29474,P16284,P63098,P18031,Q12913,Q15109,P35237,Q9Y6Q6,Q92956,P19474,P40222,P08670,Q92558,P07947,Q05516
REAC	Signaling by Interleukins	REAC:R-HSA-449147	0.0100721	1.99688	460	123	17	10461	P42574,P22681,Q12778,O43524,O00182,Q9P0M4,P24394,P01584,P13232,O15357,P07948,P52564,Q9Y6K9,Q15109,P40222,P08670,P07947
REAC	Signal Transduction	REAC:R-HSA-162582	0.0291206	1.5358	2523	123	49	10461	P00519,P35318,Q96B36,Q07960,Q9NZN5,O15169,O43521-2,P11274,P42574,Q14790,P22681,O00585,Q9Y4X3,Q9NRJ3,O43927,P25685,P01133,Q96RT1,Q13158,Q12778,O43524,Q14956,Q99075,P30519,P04792,Q9Y624,P07948,P07196,Q9Y6K9,O95644,P29474,P10451,O96013,P49763,P63098,P21246,P18031,Q12913,Q2MKA7,Q15797,O43291,Q13043,Q9Y6A5,O14763,P08670,Q92558,O14904,O00308,P07947
REAC	TRAIL signaling	REAC:R-HSA-75158	0.0335012	1.47494	8	123	3	10461	Q14790,Q13158,O14763
WP	VEGFA-VEGFR2 signaling pathway	WP:WP3888	0.000115546	3.93724	431	104	20	7827	P00519,Q96B36,P22681,Q16698,Q13158,Q12778,O43524,Q99075,P04792,P18084,P52564,Q92597,O95644,P29474,P49763,O75569,P18031,Q12913,P63313,Q92558
WP	Allograft rejection	WP:WP2328	0.00312172	2.50561	88	104	8	7827	P42574,Q14790,O00585,P25942,P29965,O43927,P01584,P08670
WP	Overview of proinflammatory and profibrotic mediators	WP:WP5095	0.00694063	2.1586	127	104	9	7827	O00585,Q9Y4X3,Q9NRJ3,O43927,Q9P0M4,Q8TAD2,P01584,P13232,P10451
WP	RANKL/RANK signaling pathway	WP:WP2018	0.012845	1.89127	55	104	6	7827	P22681,P07948,P52564,Q9Y6K9,O95644,Q9Y6Q6
WP	Apoptosis modulation by HSP70	WP:WP384	0.0154253	1.81177	19	104	4	7827	O95831,P42574,Q14790,Q13158
WP	Nanomaterial induced apoptosis	WP:WP2507	0.0190854	1.7193	20	104	4	7827	O95831,P42574,Q14790,Q13158
WP	Network map of SARS-CoV-2 signaling pathway	WP:WP5115	0.0220002	1.65757	218	104	11	7827	Q96B36,P42574,Q14790,O00585,Q9Y4X3,P07711,O43927,P01584,P13232,Q9Y6K9,Q15797
WP	Host-pathogen interaction of human coronaviruses - apoptosis	WP:WP4864	0.0233362	1.63197	21	104	4	7827	O43521-2,P42574,Q14790,Q13158
WP	Extracellular vesicles in the crosstalk of cardiac cells	WP:WP4300	0.0233362	1.63197	21	104	4	7827	P08962,P01133,P04792,P10451
WP	Vitamin D in inflammatory diseases	WP:WP4482	0.0282321	1.54926	22	104	4	7827	P52564,Q9Y6K9,O95644,P63098
WP	Supression of HMGB1 mediated inflammation by THBD	WP:WP4479	0.0284921	1.54527	9	104	3	7827	Q9Y6K9,Q15109,P07204
WP	Nod-like receptor (NLR) signaling pathway	WP:WP288	0.0284921	1.54527	9	104	3	7827	P25942,Q96RT1,Q9Y6K9
WP	ErbB signaling pathway	WP:WP673	0.0305364	1.51518	91	104	7	7827	P00519,O43521-2,P22681,P01133,Q12778,Q99075,O96013
WP	AGE/RAGE pathway	WP:WP2324	0.0357795	1.44637	66	104	6	7827	P42574,Q14790,Q12778,P17931,P29474,Q15109
HPA	placenta; syncytiotrophoblasts - microvilli[High]	HPA:0381223	0.0242985	1.61442	177	115	9	10976	Q96IU4,P00519,P05187,P50995,P0DN86,P07948,P29474,P23284,P07204
CORUM	DISC complex (CD95, FADD, CASP8)	CORUM:5808	0.0498955	1.30194	2	38	2	3385	Q14790,Q13158
CORUM	DISC complex (FAS, FADD, CASP8)	CORUM:5473	0.0498955	1.30194	2	38	2	3385	Q14790,Q13158

## Sheet: Table S5 Correlation with MoCA 
Protein ID	s	p-value	rho
RSPO1	103941	7.13323e-07	-0.539301
NEFL	103545	9.90803e-07	-0.533426
IL17D	102007	3.34552e-06	-0.510653
PRELP	101832	3.82006e-06	-0.508068
CCL28	101757	4.04242e-06	-0.506959
WNT9A	99257.9	2.39565e-05	-0.469943
PGF	99214.8	2.46588e-05	-0.469305
HGF	98455.5	4.06574e-05	-0.45806
BNP	98324.2	4.42492e-05	-0.456116
CD8A	98058	5.24589e-05	-0.452173
TNC	97588.9	7.04447e-05	-0.445227
NTproBNP	97307.4	8.38236e-05	-0.441058
NTproBNP_	97295.4	8.44442e-05	-0.44088
IL6_1	97200.2	8.95088e-05	-0.43947
CSF1	96953.8	0.000103958	-0.435821
PTN	96930.7	0.000105413	-0.435479
CTSL1	96634.2	0.000125905	-0.431088
Gal9	96542	0.000132986	-0.429723
CDCP1	96452.9	0.000140185	-0.428403
CHI3L1	96345.7	0.000149314	-0.426815
EDA2R	96202.6	0.00016235	-0.424697
TNF	96163.4	0.000166109	-0.424115
MSLN	95900.9	0.000193356	-0.420228
TRAILR2	95453.1	0.000249501	-0.413596
SLAMF1	95398	0.000257358	-0.41278
SORT1	95223.7	0.000283734	-0.410199
CXCL9	95021.3	0.000317451	-0.407202
OPG_	94744.8	0.000369466	-0.403107
IL6_2	94347.1	0.000458029	-0.397217
MATN3	94320.1	0.000464705	-0.396817
IL6	94294	0.000471218	-0.396431
ADM	94281	0.000474505	-0.396238
PDGFRalpha	94143.7	0.000510445	-0.394206
LRIG1	94112.7	0.000518915	-0.393746
EFEMP1	93586.7	0.000683248	-0.385957
IDUA	93499.6	0.000714657	-0.384666
UPAR	93213.1	0.000827384	-0.380423
IGFBP2	93173	0.000844376	-0.37983
CXL17	93075.8	0.000886906	-0.378391
SPON2	93032.7	0.000906373	-0.377753
IL27	92995.7	0.000923434	-0.377204
HGF_	92972.6	0.000934185	-0.376863
TPP1	92909.5	0.000964219	-0.375928
OPN	92879.5	0.000978826	-0.375483
IL4RA	92853.4	0.000991648	-0.375097
IL6_	92708.2	0.00106598	-0.372946
TNFRSF10A	92585.9	0.0011324	-0.371136
CCL3_	92550.9	0.00115213	-0.370617
PDL1	92205.3	0.00136395	-0.365498
TGFalpha	91985.9	0.00151605	-0.362249
STC1	91973.8	0.00152481	-0.362071
SPON1	91895.7	0.00158287	-0.360914
RSPO3	91846.6	0.00162035	-0.360187
DCN	91646.3	0.00178178	-0.35722
PILRB	91614.2	0.00180891	-0.356745
PILRA	91432.9	0.00196949	-0.35406
VEGFA	91340.7	0.00205592	-0.352695
hK14	91226.5	0.00216774	-0.351003
PVR	91192.4	0.00220213	-0.350499
GH	91079.2	0.00231996	-0.348823
LAIR1	91071.2	0.00232852	-0.348704
SCARF2	90958	0.00245238	-0.347027
COL4A1	90877.9	0.00254361	-0.345841
METRNL	90868	0.00255503	-0.345695
WFDC2	90738.6	0.00270937	-0.343778
TIMP4	90267.8	0.00334375	-0.336805
CCL25	90243.7	0.00337944	-0.336449
OPG	90181.6	0.00347321	-0.33553
MMP7	89871.1	0.00397768	-0.33093
IL18BP	89852	0.00401062	-0.330649
BCAM	89671.7	0.00433489	-0.327978
SLAMF7	89571.5	0.00452492	-0.326495
SMPD1	89292	0.00509471	-0.322355
MILR1	89269	0.0051444	-0.322014
VSIG4	89138.8	0.0054334	-0.320085
SMOC1	89117.7	0.00548141	-0.319774
C1QTNF1	88970.5	0.00582807	-0.317593
CTSD	88774.1	0.00632032	-0.314685
IFI30	88571.7	0.00686561	-0.311688
RAGE	88567.7	0.00687681	-0.311629
MMP12	88545.7	0.00693871	-0.311303
NPDC1	88534.7	0.00696985	-0.311139
VWA1	88485.6	0.00711004	-0.310412
CCL3	88213.1	0.00793422	-0.306377
BetaNGF_	88165	0.00808805	-0.305665
ANGPTL1	88082.9	0.00835689	-0.304448
IL17C	88041.8	0.00849422	-0.30384
PI3	88003.7	0.00862327	-0.303276
FGF19	88000.7	0.00863353	-0.303232
PSPD	87896.5	0.00899588	-0.301689

## Sheet: Table S6 GO Correlated proteins
source	term_name	term_id	adjusted_p_value	negative_log10_of_adjusted_p_value	term_size	query_size	intersection_size	effective_domain_size	intersections
GO:MF	receptor ligand activity	GO:0048018	1.15073e-10	9.93903	500	26	12	20166	P16860,Q9NRJ3,P09603,Q07325,P14210,Q8TAD2,P05231,O00300,P49763,P21246,P01375,O14904
GO:MF	signaling receptor activator activity	GO:0030546	1.38784e-10	9.85766	508	26	12	20166	P16860,Q9NRJ3,P09603,Q07325,P14210,Q8TAD2,P05231,O00300,P49763,P21246,P01375,O14904
GO:MF	signaling receptor regulator activity	GO:0030545	3.04297e-10	9.5167	543	26	12	20166	P16860,Q9NRJ3,P09603,Q07325,P14210,Q8TAD2,P05231,O00300,P49763,P21246,P01375,O14904
GO:MF	cytokine activity	GO:0005125	1.45161e-07	6.83815	237	26	8	20166	Q9NRJ3,P09603,Q07325,Q8TAD2,P05231,O00300,P01375,O14904
GO:MF	signaling receptor binding	GO:0005102	3.41412e-07	6.46672	1555	26	14	20166	P16860,Q9NRJ3,P01732,P09603,Q07325,P14210,Q8TAD2,P05231,O00300,P49763,P21246,Q2MKA7,P01375,O14904
GO:MF	cytokine receptor binding	GO:0005126	0.000400965	3.39689	277	26	6	20166	Q9NRJ3,P09603,Q07325,P05231,P49763,P01375
GO:MF	molecular function regulator activity	GO:0098772	0.000647691	3.18863	1967	26	12	20166	P16860,Q9NRJ3,P09603,Q07325,P14210,Q8TAD2,P05231,O00300,P49763,P21246,P01375,O14904
GO:MF	growth factor activity	GO:0008083	0.000681151	3.16676	165	26	5	20166	P09603,P14210,P05231,P49763,P21246
GO:MF	heparin binding	GO:0008201	0.0232698	1.63321	173	26	4	20166	P49763,P51888,P21246,Q2MKA7
GO:MF	death receptor activity	GO:0005035	0.0426188	1.3704	13	26	2	20166	Q9HAV5,O14763
GO:BP	cell chemotaxis	GO:0060326	9.15447e-08	7.03837	314	25	9	21092	Q9NRJ3,P09603,Q07325,O00182,P14210,P05231,P49763,P21246,Q13291
GO:BP	regulation of leukocyte migration	GO:0002685	2.81351e-07	6.55075	230	25	8	21092	Q9NRJ3,P09603,O00182,P05231,P49763,P21246,Q13291,P01375
GO:BP	cellular response to stimulus	GO:0051716	4.54757e-07	6.34222	7494	25	24	21092	P16860,Q9NRJ3,P01732,P36222,P09603,P07711,Q07325,Q9HAV5,O00182,P14210,Q8TAD2,P05231,P07196,O00300,P49763,P51888,P21246,Q2MKA7,Q13291,Q99523,P24821,P01375,O14763,O14904
GO:BP	positive regulation of leukocyte migration	GO:0002687	6.23412e-07	6.20522	151	25	7	21092	P09603,O00182,P05231,P49763,P21246,Q13291,P01375
GO:BP	leukocyte migration	GO:0050900	7.31177e-07	6.13598	397	25	9	21092	Q9NRJ3,P09603,Q07325,O00182,P05231,P49763,P21246,Q13291,P01375
GO:BP	anatomical structure development	GO:0048856	8.14387e-07	6.08917	5836	25	22	21092	P16860,P01732,P36222,P09603,P07711,Q07325,Q9HAV5,O00182,P14210,Q8TAD2,P05231,Q13421,P07196,O00300,P49763,P51888,P21246,Q13291,Q99523,P24821,P01375,O14904
GO:BP	inflammatory response	GO:0006954	8.55987e-07	6.06753	786	25	11	21092	P36222,P09603,Q07325,O00182,P14210,Q8TAD2,P05231,P21246,Q13291,P24821,P01375
GO:BP	regulation of multicellular organismal development	GO:2000026	1.84148e-06	5.73483	1394	25	13	21092	P16860,P36222,P09603,O00182,P14210,Q8TAD2,P05231,P07196,O00300,P49763,P21246,P01375,O14904
GO:BP	positive regulation of leukocyte chemotaxis	GO:0002690	2.44957e-06	5.61091	98	25	6	21092	P09603,O00182,P05231,P49763,P21246,Q13291
GO:BP	regeneration	GO:0031099	3.34897e-06	5.47509	192	25	7	21092	P14210,P05231,P07196,P49763,P21246,P24821,P01375
GO:BP	animal organ development	GO:0048513	3.39939e-06	5.4686	3591	25	18	21092	P16860,P01732,P36222,P09603,P07711,O00182,P14210,Q8TAD2,P05231,Q13421,P07196,O00300,P49763,P21246,Q13291,P24821,P01375,O14904
GO:BP	developmental process	GO:0032502	6.04729e-06	5.21844	6424	25	22	21092	P16860,P01732,P36222,P09603,P07711,Q07325,Q9HAV5,O00182,P14210,Q8TAD2,P05231,Q13421,P07196,O00300,P49763,P51888,P21246,Q13291,Q99523,P24821,P01375,O14904
GO:BP	regulation of leukocyte chemotaxis	GO:0002688	1.12155e-05	4.95018	126	25	6	21092	P09603,O00182,P05231,P49763,P21246,Q13291
GO:BP	gland morphogenesis	GO:0022612	1.17625e-05	4.9295	127	25	6	21092	P09603,P14210,P05231,P21246,P24821,P01375
GO:BP	leukocyte chemotaxis	GO:0030595	1.5303e-05	4.81522	239	25	7	21092	P09603,Q07325,O00182,P05231,P49763,P21246,Q13291
GO:BP	locomotion	GO:0040011	1.83434e-05	4.73652	1349	25	12	21092	Q9NRJ3,P09603,Q07325,O00182,P14210,P05231,P07196,P49763,P21246,Q13291,P24821,P01375
GO:BP	positive regulation of interleukin-8 production	GO:0032757	1.91713e-05	4.71735	64	25	5	21092	P36222,O00182,Q8TAD2,P05231,P01375
GO:BP	regulation of developmental process	GO:0050793	2.14881e-05	4.6678	2499	25	15	21092	P16860,P36222,P09603,Q07325,O00182,P14210,Q8TAD2,P05231,P07196,O00300,P49763,P21246,Q99523,P01375,O14904
GO:BP	positive regulation of chemotaxis	GO:0050921	2.60838e-05	4.58363	145	25	6	21092	P09603,O00182,P05231,P49763,P21246,Q13291
GO:BP	response to stimulus	GO:0050896	3.32233e-05	4.47856	9000	25	24	21092	P16860,Q9NRJ3,P01732,P36222,P09603,P07711,Q07325,Q9HAV5,O00182,P14210,Q8TAD2,P05231,P07196,O00300,P49763,P51888,P21246,Q2MKA7,Q13291,Q99523,P24821,P01375,O14763,O14904
GO:BP	interleukin-6 production	GO:0032635	3.32533e-05	4.47816	151	25	6	21092	O00182,P14210,Q8TAD2,P05231,Q13291,P01375
GO:BP	regulation of interleukin-6 production	GO:0032675	3.32533e-05	4.47816	151	25	6	21092	O00182,P14210,Q8TAD2,P05231,Q13291,P01375
GO:BP	chemotaxis	GO:0006935	3.57592e-05	4.44661	620	25	9	21092	Q9NRJ3,P09603,Q07325,O00182,P14210,P05231,P49763,P21246,Q13291
GO:BP	taxis	GO:0042330	3.67664e-05	4.43455	622	25	9	21092	Q9NRJ3,P09603,Q07325,O00182,P14210,P05231,P49763,P21246,Q13291
GO:BP	positive regulation of multicellular organismal process	GO:0051240	6.33137e-05	4.1985	1507	25	12	21092	P16860,P36222,P09603,O00182,P14210,Q8TAD2,P05231,P07196,P49763,P21246,Q13291,P01375
GO:BP	regulation of cell migration	GO:0030334	7.59259e-05	4.11961	923	25	10	21092	Q9NRJ3,P09603,O00182,P14210,P05231,P49763,P21246,Q13291,P24821,P01375
GO:BP	hemopoiesis	GO:0030097	7.59259e-05	4.11961	923	25	10	21092	P01732,P09603,P07711,O00182,Q8TAD2,P05231,O00300,P21246,Q13291,P01375
GO:BP	interleukin-8 production	GO:0032637	8.11173e-05	4.09089	85	25	5	21092	P36222,O00182,Q8TAD2,P05231,P01375
GO:BP	regulation of interleukin-8 production	GO:0032677	8.11173e-05	4.09089	85	25	5	21092	P36222,O00182,Q8TAD2,P05231,P01375
GO:BP	system development	GO:0048731	8.68756e-05	4.0611	4369	25	18	21092	P16860,P01732,P36222,P09603,P07711,O00182,P14210,Q8TAD2,P05231,P07196,O00300,P49763,P51888,P21246,Q13291,P24821,P01375,O14904
GO:BP	signaling	GO:0023052	9.56359e-05	4.01938	6492	25	21	21092	P16860,Q9NRJ3,P01732,P36222,P09603,Q07325,Q9HAV5,O00182,P14210,Q8TAD2,P05231,O00300,P49763,P21246,Q2MKA7,Q13291,Q99523,P24821,P01375,O14763,O14904
GO:BP	cell surface receptor signaling pathway	GO:0007166	0.000110468	3.95676	2816	25	15	21092	P16860,P01732,P09603,Q07325,Q9HAV5,P14210,P05231,P49763,P21246,Q2MKA7,Q13291,Q99523,P01375,O14763,O14904
GO:BP	cell communication	GO:0007154	0.000113947	3.9433	6551	25	21	21092	P16860,Q9NRJ3,P01732,P36222,P09603,Q07325,Q9HAV5,O00182,P14210,Q8TAD2,P05231,O00300,P49763,P21246,Q2MKA7,Q13291,Q99523,P24821,P01375,O14763,O14904
GO:BP	hematopoietic or lymphoid organ development	GO:0048534	0.000114317	3.94189	964	25	10	21092	P01732,P09603,P07711,O00182,Q8TAD2,P05231,O00300,P21246,Q13291,P01375
GO:BP	regulation of cell motility	GO:2000145	0.000139963	3.85399	985	25	10	21092	Q9NRJ3,P09603,O00182,P14210,P05231,P49763,P21246,Q13291,P24821,P01375
GO:BP	positive regulation of cell migration	GO:0030335	0.000184733	3.73346	527	25	8	21092	P09603,O00182,P14210,P05231,P49763,P21246,Q13291,P01375
GO:BP	immune system development	GO:0002520	0.000199552	3.69994	1023	25	10	21092	P01732,P09603,P07711,O00182,Q8TAD2,P05231,O00300,P21246,Q13291,P01375
GO:BP	regulation of locomotion	GO:0040012	0.000212695	3.67224	1030	25	10	21092	Q9NRJ3,P09603,O00182,P14210,P05231,P49763,P21246,Q13291,P24821,P01375
GO:BP	signal transduction	GO:0007165	0.000219093	3.65937	5993	25	20	21092	P16860,Q9NRJ3,P01732,P36222,P09603,Q07325,Q9HAV5,O00182,P14210,Q8TAD2,P05231,O00300,P49763,P21246,Q2MKA7,Q13291,Q99523,P01375,O14763,O14904
GO:BP	negative regulation of multicellular organismal process	GO:0051241	0.000222546	3.65258	1035	25	10	21092	P16860,O00182,P14210,Q8TAD2,P05231,O00300,P21246,Q13291,P01375,O14904
GO:BP	positive regulation of cell motility	GO:2000147	0.000270841	3.56729	554	25	8	21092	P09603,O00182,P14210,P05231,P49763,P21246,Q13291,P01375
GO:BP	defense response	GO:0006952	0.000314159	3.50285	1742	25	12	21092	P36222,P09603,Q07325,O00182,P14210,Q8TAD2,P05231,P21246,Q13291,P24821,P01375,O14763
GO:BP	cellular response to chemical stimulus	GO:0070887	0.000324303	3.48905	3049	25	15	21092	Q9NRJ3,P36222,P09603,P07711,Q07325,Q9HAV5,O00182,P14210,P05231,P49763,P21246,Q13291,Q99523,P01375,O14904
GO:BP	positive regulation of locomotion	GO:0040017	0.000336652	3.47282	570	25	8	21092	P09603,O00182,P14210,P05231,P49763,P21246,Q13291,P01375
GO:BP	regulation of chemotaxis	GO:0050920	0.000346104	3.46079	224	25	6	21092	P09603,O00182,P05231,P49763,P21246,Q13291
GO:BP	multicellular organism development	GO:0007275	0.000431993	3.36452	4823	25	18	21092	P16860,P01732,P36222,P09603,P07711,O00182,P14210,Q8TAD2,P05231,P07196,O00300,P49763,P51888,P21246,Q13291,P24821,P01375,O14904
GO:BP	leukocyte differentiation	GO:0002521	0.000466967	3.33071	595	25	8	21092	P01732,P09603,P07711,O00182,P05231,O00300,Q13291,P01375
GO:BP	positive regulation of response to stimulus	GO:0048584	0.000481705	3.31722	2214	25	13	21092	P01732,P36222,P09603,Q9HAV5,O00182,P14210,P05231,P49763,P21246,Q2MKA7,Q13291,P01375,O14763
GO:BP	cell differentiation	GO:0030154	0.000515977	3.28737	4256	25	17	21092	P01732,P09603,P07711,Q07325,Q9HAV5,O00182,P14210,P05231,P07196,O00300,P49763,P21246,Q13291,Q99523,P24821,P01375,O14904
GO:BP	cellular developmental process	GO:0048869	0.000561874	3.25036	4280	25	17	21092	P01732,P09603,P07711,Q07325,Q9HAV5,O00182,P14210,P05231,P07196,O00300,P49763,P21246,Q13291,Q99523,P24821,P01375,O14904
GO:BP	regulation of immune system process	GO:0002682	0.000633386	3.19833	1488	25	11	21092	Q9NRJ3,P01732,P09603,O00182,Q8TAD2,P05231,O00300,P49763,P21246,Q13291,P01375
GO:BP	ossification	GO:0001503	0.000662334	3.17892	415	25	7	21092	P09603,P14210,P05231,P21246,Q99523,P24821,P01375
GO:BP	cell migration	GO:0016477	0.00067759	3.16903	1498	25	11	21092	Q9NRJ3,P09603,Q07325,O00182,P14210,P05231,P49763,P21246,Q13291,P24821,P01375
GO:BP	regulation of multicellular organismal process	GO:0051239	0.000753544	3.12289	2753	25	14	21092	P16860,P36222,P09603,O00182,P14210,Q8TAD2,P05231,P07196,O00300,P49763,P21246,Q13291,P01375,O14904
GO:BP	response to chemical	GO:0042221	0.000804983	3.09421	4383	25	17	21092	Q9NRJ3,P36222,P09603,P07711,Q07325,Q9HAV5,O00182,P14210,P05231,P07196,O00300,P49763,P21246,Q13291,Q99523,P01375,O14904
GO:BP	response to external stimulus	GO:0009605	0.000990997	3.00393	2814	25	14	21092	Q9NRJ3,P36222,P09603,Q07325,O00182,P14210,P05231,O00300,P49763,P21246,Q13291,P24821,P01375,O14763
GO:BP	regulation of anatomical structure morphogenesis	GO:0022603	0.0010204	2.99123	919	25	9	21092	P16860,P36222,P09603,P14210,P05231,P07196,O00300,P49763,P01375
GO:BP	neuron projection regeneration	GO:0031102	0.00107516	2.96853	58	25	4	21092	P14210,P07196,P21246,P24821
GO:BP	positive regulation of response to external stimulus	GO:0032103	0.00112453	2.94903	449	25	7	21092	P09603,O00182,P05231,P49763,P21246,Q13291,P01375
GO:BP	regulation of cell differentiation	GO:0045595	0.00120935	2.91745	1587	25	11	21092	P09603,Q07325,O00182,P14210,P05231,P07196,O00300,P21246,Q99523,P01375,O14904
GO:BP	regulation of response to external stimulus	GO:0032101	0.00132383	2.87817	948	25	9	21092	P09603,O00182,P14210,P05231,P49763,P21246,Q13291,P24821,P01375
GO:BP	response to stress	GO:0006950	0.00133174	2.87558	3938	25	16	21092	P36222,P09603,Q07325,Q9HAV5,O00182,P14210,Q8TAD2,P05231,P07196,P49763,P51888,P21246,Q13291,P24821,P01375,O14763
GO:BP	regulation of angiogenesis	GO:0045765	0.00151016	2.82098	288	25	6	21092	P16860,P36222,P14210,P05231,P49763,P01375
GO:BP	regulation of vasculature development	GO:1901342	0.00163654	2.78607	292	25	6	21092	P16860,P36222,P14210,P05231,P49763,P01375
GO:BP	positive regulation of cytokine production	GO:0001819	0.00168604	2.77313	477	25	7	21092	P36222,O00182,P14210,Q8TAD2,P05231,Q13291,P01375
GO:BP	positive regulation of MAPK cascade	GO:0043410	0.00183288	2.73687	483	25	7	21092	P36222,Q9HAV5,O00182,P14210,P05231,Q13291,P01375
GO:BP	positive regulation of intracellular signal transduction	GO:1902533	0.00198293	2.70269	995	25	9	21092	P36222,P09603,Q9HAV5,O00182,P14210,P05231,Q13291,P01375,O14763
GO:BP	animal organ regeneration	GO:0031100	0.00204739	2.6888	68	25	4	21092	P14210,P05231,P49763,P01375
GO:BP	positive regulation of developmental process	GO:0051094	0.00237049	2.62516	1337	25	10	21092	P36222,P09603,Q07325,O00182,P14210,P05231,P07196,P49763,P21246,P01375
GO:BP	cell motility	GO:0048870	0.00237225	2.62484	1698	25	11	21092	Q9NRJ3,P09603,Q07325,O00182,P14210,P05231,P49763,P21246,Q13291,P24821,P01375
GO:BP	cell death	GO:0008219	0.00247537	2.60636	2107	25	12	21092	P36222,P09603,P07711,Q9HAV5,O00182,P14210,P05231,P07196,O00300,Q99523,P01375,O14763
GO:BP	positive regulation of protein phosphorylation	GO:0001934	0.00250063	2.60195	743	25	8	21092	P36222,P09603,P14210,P05231,P49763,Q2MKA7,P01375,O14763
GO:BP	response to organic substance	GO:0010033	0.00252217	2.59822	3034	25	14	21092	P36222,P09603,P07711,Q07325,Q9HAV5,O00182,P14210,P05231,P07196,O00300,P49763,Q99523,P01375,O14904
GO:BP	positive regulation of cell communication	GO:0010647	0.00266442	2.5744	1718	25	11	21092	P36222,P09603,Q9HAV5,O00182,P14210,P05231,P21246,Q2MKA7,Q13291,P01375,O14763
GO:BP	positive regulation of signaling	GO:0023056	0.00272654	2.56439	1722	25	11	21092	P36222,P09603,Q9HAV5,O00182,P14210,P05231,P21246,Q2MKA7,Q13291,P01375,O14763
GO:BP	leukocyte migration involved in inflammatory response	GO:0002523	0.00332578	2.47811	21	25	3	21092	P21246,Q13291,P01375
GO:BP	positive regulation of biological process	GO:0048518	0.00447893	2.34883	6309	25	19	21092	P16860,Q9NRJ3,P01732,P36222,P09603,Q07325,Q9HAV5,O00182,P14210,Q8TAD2,P05231,P07196,P49763,P21246,Q2MKA7,Q13291,P24821,P01375,O14763
GO:BP	extrinsic apoptotic signaling pathway via death domain receptors	GO:0008625	0.00456491	2.34057	83	25	4	21092	P14210,Q99523,P01375,O14763
GO:BP	hepatocyte proliferation	GO:0072574	0.00504932	2.29677	24	25	3	21092	P05231,P21246,P01375
GO:BP	epithelial cell proliferation involved in liver morphogenesis	GO:0072575	0.00504932	2.29677	24	25	3	21092	P05231,P21246,P01375
GO:BP	positive regulation of phosphorylation	GO:0042327	0.00526653	2.27848	821	25	8	21092	P36222,P09603,P14210,P05231,P49763,Q2MKA7,P01375,O14763
GO:BP	anatomical structure morphogenesis	GO:0009653	0.00527414	2.27785	2722	25	13	21092	P16860,P36222,P09603,Q07325,P14210,P05231,P07196,O00300,P49763,P21246,P24821,P01375,O14904
GO:BP	liver morphogenesis	GO:0072576	0.00573337	2.24159	25	25	3	21092	P05231,P21246,P01375
GO:BP	positive regulation of cytokine production involved in inflammatory response	GO:1900017	0.00573337	2.24159	25	25	3	21092	Q8TAD2,P05231,P01375
GO:BP	mononuclear cell migration	GO:0071674	0.00645888	2.18984	205	25	5	21092	P09603,O00182,P05231,Q13291,P01375
GO:BP	apoptotic process	GO:0006915	0.00678506	2.16845	1889	25	11	21092	P36222,P07711,Q9HAV5,O00182,P14210,P05231,P07196,O00300,Q99523,P01375,O14763
GO:BP	positive regulation of protein metabolic process	GO:0051247	0.006888	2.16191	1504	25	10	21092	P36222,P09603,O00182,P14210,Q8TAD2,P05231,P49763,Q2MKA7,P01375,O14763
GO:BP	positive regulation of gene expression	GO:0010628	0.00695388	2.15777	1158	25	9	21092	P36222,P09603,O00182,P14210,Q8TAD2,P05231,Q13291,P24821,P01375
GO:BP	positive regulation of signal transduction	GO:0009967	0.00771116	2.11288	1523	25	10	21092	P36222,P09603,Q9HAV5,O00182,P14210,P05231,Q2MKA7,Q13291,P01375,O14763
GO:BP	positive regulation of interleukin-6 production	GO:0032755	0.0085116	2.06999	97	25	4	21092	O00182,Q8TAD2,P05231,P01375
GO:BP	cellular response to stress	GO:0033554	0.00854023	2.06853	1934	25	11	21092	Q9HAV5,O00182,P14210,P05231,P07196,P51888,P21246,Q13291,P24821,P01375,O14763
GO:BP	positive regulation of cell differentiation	GO:0045597	0.00858606	2.06621	877	25	8	21092	P09603,Q07325,O00182,P14210,P05231,P07196,P21246,P01375
GO:BP	immune system process	GO:0002376	0.00861319	2.06484	2842	25	13	21092	Q9NRJ3,P01732,P09603,P07711,Q07325,O00182,Q8TAD2,P05231,O00300,P49763,P21246,Q13291,P01375
GO:BP	programmed cell death	GO:0012501	0.00889108	2.05105	1942	25	11	21092	P36222,P07711,Q9HAV5,O00182,P14210,P05231,P07196,O00300,Q99523,P01375,O14763
GO:BP	regulation of leukocyte adhesion to vascular endothelial cell	GO:1904994	0.0100811	1.99649	30	25	3	21092	Q9NRJ3,P05231,P01375
GO:BP	cellular response to organic substance	GO:0071310	0.0100872	1.99623	2405	25	12	21092	P36222,P09603,P07711,Q07325,Q9HAV5,O00182,P14210,P05231,P49763,Q99523,P01375,O14904
GO:BP	positive regulation of phosphorus metabolic process	GO:0010562	0.0106503	1.97264	903	25	8	21092	P36222,P09603,P14210,P05231,P49763,Q2MKA7,P01375,O14763
GO:BP	positive regulation of phosphate metabolic process	GO:0045937	0.0106503	1.97264	903	25	8	21092	P36222,P09603,P14210,P05231,P49763,Q2MKA7,P01375,O14763
GO:BP	cell population proliferation	GO:0008283	0.0111665	1.95208	1988	25	11	21092	P09603,Q07325,O00182,P14210,P05231,P49763,P21246,Q13291,P24821,P01375,O14904
GO:BP	regulation of hemopoiesis	GO:1903706	0.0114505	1.94118	409	25	6	21092	P09603,O00182,Q8TAD2,O00300,P21246,P01375
GO:BP	myeloid leukocyte activation	GO:0002274	0.0128258	1.89192	236	25	5	21092	P09603,O00182,P05231,Q13291,P01375
GO:BP	negative regulation of developmental process	GO:0051093	0.0131226	1.88198	929	25	8	21092	P16860,Q8TAD2,P05231,O00300,P21246,Q99523,P01375,O14904
GO:BP	stress-activated MAPK cascade	GO:0051403	0.0136368	1.86529	239	25	5	21092	Q9HAV5,O00182,P14210,Q13291,P01375
GO:BP	myeloid leukocyte migration	GO:0097529	0.0139159	1.85649	240	25	5	21092	P09603,Q07325,P05231,P49763,Q13291
GO:BP	negative regulation of immune system process	GO:0002683	0.0152391	1.81704	430	25	6	21092	Q9NRJ3,O00182,Q8TAD2,O00300,Q13291,P01375
GO:BP	regulation of MAPK cascade	GO:0043408	0.0156008	1.80685	668	25	7	21092	P36222,Q9HAV5,O00182,P14210,P05231,Q13291,P01375
GO:BP	stress-activated protein kinase signaling cascade	GO:0031098	0.0156859	1.80449	246	25	5	21092	Q9HAV5,O00182,P14210,Q13291,P01375
GO:BP	positive regulation of cell population proliferation	GO:0008284	0.015944	1.7974	954	25	8	21092	P09603,O00182,P05231,P49763,P21246,Q13291,P24821,P01375
GO:BP	positive regulation of immune system process	GO:0002684	0.015944	1.7974	954	25	8	21092	P01732,P09603,O00182,P05231,P49763,P21246,Q13291,P01375
GO:BP	gland development	GO:0048732	0.0173708	1.76018	440	25	6	21092	P09603,P14210,P05231,P21246,P24821,P01375
GO:BP	regulation of cell population proliferation	GO:0042127	0.0188099	1.72561	1683	25	10	21092	P09603,Q07325,O00182,P05231,P49763,P21246,Q13291,P24821,P01375,O14904
GO:BP	regulation of mononuclear cell migration	GO:0071675	0.0218446	1.66066	123	25	4	21092	P09603,O00182,Q13291,P01375
GO:BP	positive regulation of protein modification process	GO:0031401	0.0241812	1.61652	1010	25	8	21092	P36222,P09603,P14210,P05231,P49763,Q2MKA7,P01375,O14763
GO:BP	positive regulation of interleukin-10 production	GO:0032733	0.0243412	1.61366	40	25	3	21092	O00182,P14210,P05231
GO:BP	NIK/NF-kappaB signaling	GO:0038061	0.0247875	1.60577	127	25	4	21092	P36222,O00182,P01375,O14763
GO:BP	mononuclear cell differentiation	GO:1903131	0.0252619	1.59753	470	25	6	21092	P01732,P09603,P07711,O00182,P05231,Q13291
GO:BP	regulation of animal organ morphogenesis	GO:2000027	0.027179	1.56577	130	25	4	21092	P09603,P14210,O00300,P01375
GO:BP	positive regulation of cell adhesion	GO:0045785	0.0274674	1.56118	477	25	6	21092	Q9NRJ3,P09603,O00182,P05231,Q13291,P01375
GO:BP	regulation of cytokine production	GO:0001817	0.0285183	1.54488	733	25	7	21092	P36222,O00182,P14210,Q8TAD2,P05231,Q13291,P01375
GO:BP	negative regulation of cytokine production	GO:0001818	0.0298206	1.52548	281	25	5	21092	O00182,P14210,P05231,Q13291,P01375
GO:BP	cytokine production	GO:0001816	0.0300621	1.52198	739	25	7	21092	P36222,O00182,P14210,Q8TAD2,P05231,Q13291,P01375
GO:BP	liver development	GO:0001889	0.0353772	1.45128	139	25	4	21092	P14210,P05231,P21246,P01375
GO:BP	animal organ morphogenesis	GO:0009887	0.0357729	1.44645	1066	25	8	21092	P09603,P14210,P05231,O00300,P21246,P24821,P01375,O14904
GO:BP	hepaticobiliary system development	GO:0061008	0.0384752	1.41482	142	25	4	21092	P14210,P05231,P21246,P01375
GO:BP	MAPK cascade	GO:0000165	0.0388618	1.41048	769	25	7	21092	P36222,Q9HAV5,O00182,P14210,P05231,Q13291,P01375
GO:BP	leukocyte adhesion to vascular endothelial cell	GO:0061756	0.0397305	1.40088	47	25	3	21092	Q9NRJ3,P05231,P01375
GO:BP	regulation of cell adhesion	GO:0030155	0.0408555	1.38875	775	25	7	21092	Q9NRJ3,P09603,O00182,P05231,Q13291,P24821,P01375
GO:BP	regulation of myelination	GO:0031641	0.0423461	1.37319	48	25	3	21092	P14210,P21246,P01375
GO:BP	regulation of protein phosphorylation	GO:0001932	0.0434266	1.36224	1095	25	8	21092	P36222,P09603,P14210,P05231,P49763,Q2MKA7,P01375,O14763
GO:BP	positive regulation of mononuclear cell proliferation	GO:0032946	0.0440757	1.3558	147	25	4	21092	P09603,O00182,P05231,Q13291
GO:BP	negative regulation of interleukin-6 production	GO:0032715	0.0450725	1.34609	49	25	3	21092	P14210,Q13291,P01375
GO:BP	angiogenesis	GO:0001525	0.0476717	1.32174	526	25	6	21092	P16860,P36222,P14210,P05231,P49763,P01375
GO:BP	mesenchymal-epithelial cell signaling	GO:0060638	0.0486574	1.31285	7	25	2	21092	P14210,P24821
GO:CC	extracellular region	GO:0005576	4.62554e-10	9.33484	4302	26	22	21690	P16860,Q9NRJ3,P01732,Q9H5V8,P36222,P09603,P07711,Q07325,O00182,P14210,Q8TAD2,P05231,Q13421,O00300,P49763,P51888,P21246,Q2MKA7,Q13291,P24821,P01375,O14904
GO:CC	extracellular space	GO:0005615	1.89785e-08	7.72174	3368	26	19	21690	P16860,Q9NRJ3,P36222,P09603,P07711,Q07325,O00182,P14210,Q8TAD2,P05231,Q13421,O00300,P49763,P51888,P21246,Q13291,P24821,P01375,O14904
GO:CC	cell periphery	GO:0071944	0.00512706	2.29013	6270	26	18	21690	P01732,Q9H5V8,P36222,P09603,P07711,Q07325,Q9HAV5,O00182,P05231,Q13421,O00300,P51888,P21246,Q13291,Q99523,P24821,P01375,O14763
GO:CC	extracellular matrix	GO:0031012	0.00959682	2.01787	565	26	6	21690	P36222,P07711,O00182,O00300,P51888,P24821
GO:CC	external encapsulating structure	GO:0030312	0.00969188	2.01359	566	26	6	21690	P36222,P07711,O00182,O00300,P51888,P24821
GO:CC	cell surface	GO:0009986	0.0226996	1.64398	966	26	7	21690	P01732,Q07325,Q13421,Q13291,Q99523,P01375,O14763
KEGG	Cytokine-cytokine receptor interaction	KEGG:04060	7.36972e-07	6.13255	293	20	9	8064	Q9NRJ3,P09603,Q07325,Q9HAV5,Q8TAD2,P05231,O00300,P01375,O14763
KEGG	Viral protein interaction with cytokine and cytokine receptor	KEGG:04061	5.95587e-06	5.22506	98	20	6	8064	Q9NRJ3,P09603,Q07325,P05231,P01375,O14763
KEGG	Rheumatoid arthritis	KEGG:05323	0.00358488	2.44553	88	20	4	8064	P09603,P07711,P05231,P01375
KEGG	Hematopoietic cell lineage	KEGG:04640	0.00483984	2.31517	95	20	4	8064	P01732,P09603,P05231,P01375
KEGG	Malaria	KEGG:05144	0.0142738	1.84546	49	20	3	8064	P14210,P05231,P01375
KEGG	Antigen processing and presentation	KEGG:04612	0.0393274	1.4053	69	20	3	8064	P01732,P07711,P01375
REAC	Post-translational protein phosphorylation	REAC:R-HSA-8957275	0.020782	1.68231	107	22	4	10461	P09603,P05231,Q13421,P24821
REAC	Interleukin-10 signaling	REAC:R-HSA-6783783	0.034238	1.46549	45	22	3	10461	P09603,P05231,P01375
REAC	Regulation of Insulin-like Growth Factor (IGF) transport and uptake by Insulin-like Growth Factor Binding Proteins (IGFBPs)	REAC:R-HSA-381426	0.036902	1.43295	124	22	4	10461	P09603,P05231,Q13421,P24821
WP	Overview of proinflammatory and profibrotic mediators	WP:WP5095	0.000112121	3.95031	127	22	6	7827	Q9NRJ3,P09603,Q07325,Q8TAD2,P05231,P01375
WP	Prostaglandin signaling	WP:WP5088	0.000208249	3.68142	33	22	4	7827	P09603,Q07325,P05231,P01375
WP	Cytokines and inflammatory response	WP:WP530	0.00551193	2.2587	26	22	3	7827	P09603,P05231,P01375
WP	Burn wound healing	WP:WP5055	0.0282692	1.54869	113	22	4	7827	P14210,P05231,P24821,P01375
WP	Altered glycosylation of MUC1 in tumor microenvironment	WP:WP4480	0.0307688	1.51189	9	22	2	7827	P05231,P01375
WP	Network map of SARS-CoV-2 signaling pathway	WP:WP5115	0.0328183	1.48388	218	22	5	7827	P01732,P07711,Q07325,P05231,P01375
WP	NO/cGMP/PKG mediated neuroprotection	WP:WP4008	0.0330852	1.48037	47	22	3	7827	P16860,P07196,P01375
WP	Pluripotent stem cell differentiation pathway	WP:WP2848	0.0352266	1.45313	48	22	3	7827	P09603,P14210,P05231
TF	Factor: NF-1B; motif: KCCAGANWN; match class: 1	TF:M08825_1	0.012724	1.89538	1106	26	9	19943	P36222,P07711,Q9HAV5,Q13421,O00300,P21246,Q2MKA7,P01375,O14904
